# Supplementary material for: Origin of the Aromatic Group of Cultivated Rice (Oryza sativa L.) Traced to the Indian Subcontinent
Source: Genome Biol Evol. 2019 Feb 21;11(3):832–43. doi: 10.1093/gbe/evz039 (PMC6427689; doi:10.1093/gbe/evz039)
Supplement: Supplementary Data [file evz039_supp.zip]

Archive with 4 entries (4 files):
- Civan_2018_SI_GBE_v2.doc
- Table_S1.xlsx
- Table_S2.xlsx
- Table_S3.xlsx
