# Supplementary material for: Origin of the Aromatic Group of Cultivated Rice (Oryza sativa L.) Traced to the Indian Subcontinent
Source: Genome Biol Evol. 2019 Feb 21;11(3):832–43. doi: 10.1093/gbe/evz039 (PMC6427689; doi:10.1093/gbe/evz039)
Supplement: Supplementary Data [file evz039_supp.zip › Table_S1.xlsx]

## Sheet: merged samples set
Accession	Species	Group	Country of origin	Other name	similarity to the non-japonica fraction of aromatic*	similarity to the non-japonica fraction of aus*	similarity to the non-japonica fraction of indica*	non-japonica ancestor of aromatic (Loter modelling)	japonica ancestor of aromatic (Loter modelling)	in silico recombination (Loter modelling)
W0101	O. rufipogon	-	Odisha, India	-	0.461222	0.669038	0.596709
W0102	O. rufipogon	-	Odisha, India	-	0.456419	0.657068	0.590932
W0103	O. rufipogon	-	Odisha, India	-	0.382623	0.508005	0.7283
W0106	O. rufipogon	-	Odisha, India	-	0.449466	0.690455	0.622716
W0107	O. rufipogon	-	Odisha, India	-	0.469772	0.66761	0.619445
W0108	O. rufipogon	-	Odisha, India	-	0.383974	0.315597	0.364448
W0120	O. rufipogon	-	Odisha, India	-	0.350898	0.321715	0.372337
W0121	O. rufipogon	-	Odisha, India	-	0.294404	0.333789	0.616312
W0123	O. rufipogon	-	Odisha, India	-	0.463425	0.692723	0.598535
W0124	O. rufipogon	-	Odisha, India	-	0.452797	0.720095	0.600391
W0125	O. rufipogon	-	Odisha, India	-	0.277543	0.3557	0.403193
W0126	O. rufipogon	-	Odisha, India	-	0.341298	0.368444	0.586425
W0128	O. rufipogon	-	Odisha, India	-	0.380539	0.374981	0.706447
W0130	O. rufipogon	-	Odisha, India	-	0.449265	0.758559	0.510499	x
W0132	O. rufipogon	-	Andhra Pradesh, India	-	0.380706	0.315597	0.376459
W0133	O. rufipogon	-	Andhra Pradesh, India	-	0.258809	0.32006	0.345149
W0134	O. rufipogon	-	Andhra Pradesh, India	-	0.277908	0.326908	0.356871
W0135	O. rufipogon	-	Andhra Pradesh, India	-	0.268738	0.32155	0.34355
W0136	O. rufipogon	-	Andhra Pradesh, India	-	0.263923	0.314683	0.336344
W0137	O. rufipogon	-	Andhra Pradesh, India	-	0.266122	0.326022	0.339735
W0138	O. rufipogon	-	Kerala, India	-	0.261809	0.32496	0.343746
W0141	O. rufipogon	-	Kerala, India	-	0.260048	0.300076	0.346565
W0143	O. rufipogon	-	Sri Lanka	-	0.340262	0.302559	0.401332
W0144	O. rufipogon	-	Sri Lanka	-	0.447019	0.696589	0.593014
W0145	O. rufipogon	-	Thailand	-	0.358392	0.37082	0.66989
W0147	O. rufipogon	-	Odisha, India	-	0.431441	0.670652	0.59837
W0148	O. rufipogon	-	Odisha, India	-	0.448088	0.682476	0.609982
W0149	O. rufipogon	-	Madhya Pradesh, India	-	0.277951	0.340803	0.375965
W0151	O. rufipogon	-	Madhya Pradesh, India	-	0.448809	0.703515	0.504546
W0152	O. rufipogon	-	West Bengal, India	-	0.453165	0.693685	0.611379
W0153	O. rufipogon	-	West Bengal, India	-	0.280646	0.338315	0.356916
W0157	O. rufipogon	-	Assam?, India	-	0.369326	0.32649	0.53735
W0163	O. rufipogon	-	Thailand	-	0.367658	0.348042	0.632769
W0164	O. rufipogon	-	Thailand	-	0.329151	0.336429	0.616096
W0165	O. rufipogon	-	Thailand	-	0.346651	0.431598	0.52485
W0166	O. rufipogon	-	Thailand	-	0.342704	0.325679	0.475475
W0168	O. rufipogon	-	Thailand	-	0.354811	0.483689	0.637512
W0169	O. rufipogon	-	Thailand	-	0.368713	0.334055	0.425139
W0170	O. rufipogon	-	Thailand	-	0.37637	0.504817	0.65245
W0171	O. rufipogon	-	Thailand	-	0.384613	0.352586	0.438429
W0172	O. rufipogon	-	Thailand	-	0.285323	0.322573	0.341269
W0173	O. rufipogon	-	Thailand	-	0.339401	0.433309	0.758041
W0174	O. rufipogon	-	Thailand	-	0.360501	0.327232	0.411535
W0175	O. rufipogon	-	Thailand	-	0.382506	0.361366	0.568105
W0176	O. rufipogon	-	Thailand	-	0.353627	0.429539	0.727217
W0178	O. rufipogon	-	Thailand	-	0.361293	0.411243	0.783732
W0179	O. rufipogon	-	Thailand	-	0.348776	0.398394	0.786295
W0180	O. rufipogon	-	Thailand	-	0.327836	0.308227	0.398199
W0234	O. rufipogon	-	Thailand	-	0.339196	0.367358	0.702794
W0549	O. rufipogon	-	West Bengal?, India	-	0.273959	0.32234	0.346832
W0573	O. rufipogon	-	Malaya	-	0.2846	0.324141	0.344071
W0574	O. rufipogon	-	Malaya	-	0.485949	0.826222	0.53321	x
W0576	O. rufipogon	-	Malaya	-	0.36379	0.337451	0.434461
W0587	O. rufipogon	-	Malaya	-	0.410138	0.387297	0.680003
W0589	O. rufipogon	-	Malaya	-	0.462482	0.761302	0.51612	x
W0590	O. rufipogon	-	Malaya	-	0.356163	0.372788	0.682625
W0593	O. rufipogon	-	Malaya	-	0.273067	0.321625	0.342316
W0594	O. rufipogon	-	Malaya	-	0.3465	0.344921	0.583839
W0596	O. rufipogon	-	Malaya	-	0.320261	0.350488	0.600333
W0599	O. rufipogon	-	Malaya		0.223954	0.231624	0.291967
W0600	O. rufipogon	-	Malaya	-	0.366466	0.305085	0.381928
W0605	O. rufipogon	-	Malaya	-	0.41944	0.695215	0.592774
W0606	O. rufipogon	-	Malaya	-	0.353066	0.314948	0.517363
W0610	O. rufipogon	-	Myanmar	-	0.365998	0.473928	0.749954
W0621	O. rufipogon	-	Myanmar	-	0.235757	0.271223	0.32586
W0623	O. rufipogon	-	Myanmar	-	0.235203	0.267893	0.31959
W0624	O. rufipogon	-	Myanmar	-	0.377024	0.324425	0.395977
W0625	O. rufipogon	-	Myanmar	-	0.238208	0.272343	0.31397
W0626	O. rufipogon	-	Myanmar	-	0.338689	0.493146	0.613041
W0627	O. rufipogon	-	Myanmar	-	0.335517	0.477751	0.615526
W0628	O. rufipogon	-	Myanmar	-	0.394925	0.326343	0.397011
W0629	O. rufipogon	-	Myanmar	-	0.244134	0.266769	0.314611
W0630	O. rufipogon	-	Myanmar	-	0.344938	0.504514	0.602972
W0631	O. rufipogon	-	Myanmar	-	0.355502	0.451756	0.730503
W0632	O. rufipogon	-	Myanmar	-	0.314918	0.414687	0.755214
W0633	O. rufipogon	-	Myanmar	-	0.328982	0.531861	0.623449
W0634	O. rufipogon	-	Myanmar	-	0.361023	0.298498	0.364702
W0635	O. rufipogon	-	Myanmar	-	0.262521	0.294811	0.550844
W0636	O. rufipogon	-	Myanmar		0.239165	0.240021	0.295947
W0637	O. rufipogon	-	Myanmar	-	0.48309	0.113245	0.141258
W0638	O. rufipogon	-	Myanmar	-	0.427222	0.272112	0.536331
W0639	O. rufipogon	-	Myanmar	-	0.428464	0.251312	0.476074	x
W1080	O. rufipogon	-	Assam, India	-	0.523905	0.437439	0.674792	x
W1082	O. rufipogon	-	Assam, India	-	0.481061	0.725758	0.544827	x
W1083	O. rufipogon	-	Assam, India	-	0.481453	0.729038	0.541731	x
W1084	O. rufipogon	-	Assam, India	-	0.484044	0.730774	0.548973	x
W1086	O. rufipogon	-	Assam, India	-	0.38756	0.424952	0.822444
W1087	O. rufipogon	-	Assam, India	-	0.436055	0.36575	0.494825
W1090	O. rufipogon	-	Assam, India	-	0.375524	0.417984	0.814567
W1092	O. rufipogon	-	Assam, India	-	0.384662	0.438936	0.811474
W1093	O. rufipogon	-	Assam, India	-	0.428903	0.335531	0.433184
W1096	O. rufipogon	-	Assam, India	-	0.370216	0.339683	0.451216
W1102	O. rufipogon	-	Assam, India	-	0.455364	0.228891	0.300567	x
W1105	O. rufipogon	-	Assam, India	-	0.479832	0.699668	0.51754	x
W1107	O. rufipogon	-	Assam, India	-	0.394527	0.55594	0.692203
W1111	O. rufipogon	-	Assam, India	-	0.364373	0.451988	0.773158
W1112	O. rufipogon	-	Assam, India	-	0.359655	0.453723	0.747278
W1114	O. rufipogon	-	Assam, India	-	0.377415	0.111008	0.106936
W1117	O. rufipogon	-	Assam, India	-	0.321809	0.365396	0.808785
W1119	O. rufipogon	-	Assam, India	-	0.289894	0.306345	0.457414
W1121	O. rufipogon	-	Assam, India	-	0.467375	0.712263	0.50715	x
W1122	O. rufipogon	-	Assam, India	-	0.37744	0.291546	0.331178
W1124	O. rufipogon	-	Assam, India	-	0.344017	0.339548	0.523427
W1126	O. rufipogon	-	Assam, India	-	0.38045	0.308004	0.378432
W1142	O. rufipogon	-	Odisha, India	-	0.454589	0.696815	0.606875
W1143	O. rufipogon	-	Odisha, India	-	0.46798	0.701134	0.598341
W1161	O. rufipogon	-	Sri Lanka	-	0.285312	0.323498	0.331402
W1214	O. rufipogon	-	Philippines	-	0.338094	0.335509	0.407168
W1230	O. rufipogon	-	Dutch New Guinea	-	0.358065	0.528815	0.633119
W1235	O. rufipogon	-	Indonesia		0.226072	0.23148	0.28722
W1236	O. rufipogon	-	Australian New Guinea	-	0.395322	0.349988	0.50432
W1238	O. rufipogon	-	Neth. New Guinea	-	0.336506	0.319179	0.39185
W1239	O. rufipogon	-	Indonesia		0.209627	0.229164	0.282991
W1244	O. rufipogon	-	Nepal	-	0.251235	0.354151	0.332739
W1292	O. rufipogon	-	Indonesia	-	0.310008	0.333719	0.5509
W1294	O. rufipogon	-	Philippines	-	0.27748	0.32327	0.338572
W1295	O. rufipogon	-	Cambodia	-	0.274099	0.347433	0.629808
W1532	O. rufipogon	-	Odisha, India	-	0.461538	0.696679	0.593503	x
W1533	O. rufipogon	-	Odisha, India	-	0.450677	0.698639	0.606279
W1534	O. rufipogon	-	Kerala, India	-	0.270962	0.301184	0.335339
W1536	O. rufipogon	-	Sri Lanka	-	0.264148	0.320401	0.344993
W1542	O. rufipogon	-	Malaya	-	0.26499	0.321818	0.351996
W1546	O. rufipogon	-	Thailand	-	0.360751	0.5267	0.631107
W1547	O. rufipogon	-	Thailand	-	0.374734	0.525877	0.631556
W1550	O. rufipogon	-	Thailand	-	0.308696	0.306155	0.410539
W1551	O. rufipogon	-	Thailand	-	0.373155	0.533032	0.638028
W1552	O. rufipogon	-	Thailand	-	0.385695	0.335041	0.426172
W1553	O. rufipogon	-	Thailand	-	0.38407	0.344467	0.541315
W1554	O. rufipogon	-	Thailand	-	0.396434	0.348695	0.437736
W1555	O. rufipogon	-	Thailand	-	0.411514	0.365737	0.506873
W1556	O. rufipogon	-	Thailand	-	0.417306	0.356142	0.529678
W1557	O. rufipogon	-	Thailand	-	0.379997	0.358655	0.505414
W1558	O. rufipogon	-	Thailand	-	0.391595	0.34552	0.426617
W1559	O. rufipogon	-	Thailand	-	0.347284	0.429128	0.758586
W1560	O. rufipogon	-	Thailand	-	0.110621	0.191698	0.168095
W1619	O. rufipogon	-	Thailand	-	0.349827	0.527114	0.633064
W1666	O. rufipogon	-	Sikkim, India	-	0.394741	0.381986	0.617953
W1668	O. rufipogon	-	Odisha, India	-	0.341494	0.318635	0.520238
W1669	O. rufipogon	-	Odisha, India	-	0.35427	0.338033	0.362863
W1675	O. rufipogon	-	Odisha, India	-	0.471537	0.396074	0.777025
W1676	O. rufipogon	-	Odisha, India	-	0.450871	0.686944	0.609348
W1677	O. rufipogon	-	Odisha, India	-	0.420147	0.564355	0.73526
W1679	O. rufipogon	-	Odisha, India	-	0.408807	0.484123	0.596459
W1681	O. rufipogon	-	Odisha, India	-	0.439348	0.720266	0.595059
W1683	O. rufipogon	-	Odisha, India	-	0.381234	0.338276	0.391029
W1685	O. rufipogon	-	Odisha, India	-	0.429967	0.694107	0.610733
W1687	O. rufipogon	-	West Bengal, India	-	0.306075	0.341667	0.544074
W1690	O. rufipogon	-	Thailand	-	0.373451	0.497578	0.709995
W1695	O. rufipogon	-	Thailand	-	0.359386	0.489614	0.70457
W1696	O. rufipogon	-	Thailand	-	0.313099	0.376867	0.690144
W1698	O. rufipogon	-	Thailand	-	0.383556	0.532323	0.633699
W1700	O. rufipogon	-	Thailand	-	0.364257	0.527971	0.629519
W1715	O. rufipogon	-	China	-	0.351161	0.302322	0.457471
W1716	O. rufipogon	-	China	-	0.174574	0.180148	0.242691
W1718	O. rufipogon	-	China	-	0.219715	0.245162	0.462432
W1719	O. rufipogon	-	China	-	0.252073	0.322988	0.591609
W1721	O. rufipogon	-	China	-	0.332171	0.434206	0.633701
W1723	O. rufipogon	-	China	-	0.225923	0.298963	0.553294
W1724	O. rufipogon	-	China	-	0.385029	0.142406	0.124836
W1725	O. rufipogon	-	Thailand	-	0.299276	0.145637	0.160373
W1726	O. rufipogon	-	Thailand	-	0.36553	0.519561	0.622202
W1727	O. rufipogon	-	Thailand	-	0.371657	0.531837	0.632203
W1731	O. rufipogon	-	Odisha, India	-	0.464109	0.70971	0.603082
W1732	O. rufipogon	-	Odisha, India	-	0.308244	0.389976	0.567205
W1735	O. rufipogon	-	Odisha, India	-	0.348806	0.39874	0.654088
W1736	O. rufipogon	-	Odisha, India	-	0.34006	0.373243	0.602387
W1737	O. rufipogon	-	Odisha, India	-	0.367402	0.572768	0.716101
W1738	O. rufipogon	-	Odisha, India	-	0.432339	0.680154	0.605573
W1739	O. rufipogon	-	Odisha, India	-	0.289737	0.324767	0.347732
W1740	O. rufipogon	-	Odisha, India	-	0.44455	0.723929	0.572018	x
W1741	O. rufipogon	-	Odisha, India	-	0.436557	0.770527	0.528428	x
W1742	O. rufipogon	-	Odisha, India	-	0.348909	0.369705	0.60139
W1743	O. rufipogon	-	Odisha, India	-	0.42122	0.709162	0.573527
W1746	O. rufipogon	-	Odisha, India	-	0.294954	0.300098	0.373018
W1747	O. rufipogon	-	Odisha, India	-	0.419214	0.628404	0.696362	x
W1748	O. rufipogon	-	Odisha, India	-	0.323188	0.35265	0.456858
W1749	O. rufipogon	-	Chhattisgarh, India	-	0.456229	0.72967	0.589404
W1750	O. rufipogon	-	Chhattisgarh, India	-	0.381837	0.566175	0.700655
W1751	O. rufipogon	-	Chhattisgarh, India	-	0.386624	0.548523	0.693892
W1753	O. rufipogon	-	Chhattisgarh, India	-	0.459026	0.723501	0.519392
W1754	O. rufipogon	-	Chhattisgarh, India	-	0.451524	0.733554	0.611828
W1756	O. rufipogon	-	Chhattisgarh, India	-	0.416846	0.706301	0.498117	x
W1757	O. rufipogon	-	Chhattisgarh, India	-	0.449464	0.768112	0.55662	x
W1759	O. rufipogon	-	Chhattisgarh, India	-	0.309773	0.285431	0.334175
W1761	O. rufipogon	-	Chhattisgarh, India	-	0.389904	0.57791	0.702065
W1762	O. rufipogon	-	Chhattisgarh, India	-	0.457584	0.689693	0.605686
W1766	O. rufipogon	-	Chhattisgarh, India	-	0.294012	0.303523	0.323213
W1770	O. rufipogon	-	Chhattisgarh, India	-	0.431817	0.667424	0.54845
W1777	O. rufipogon	-	Maharashtra, India	-	0.306584	0.335408	0.384029
W1780	O. rufipogon	-	Andra Pradesh, India	-	0.368814	0.320583	0.377456
W1782	O. rufipogon	-	Karnataka, India	-	0.278285	0.295976	0.347742
W1783	O. rufipogon	-	Karnataka, India	-	0.263886	0.288264	0.329418
W1784	O. rufipogon	-	Karnataka, India	-	0.247618	0.29782	0.335422
W1787	O. rufipogon	-	Thailand	-	0.382504	0.512766	0.648542
W1788	O. rufipogon	-	Thailand	-	0.309656	0.423346	0.733398
W1790	O. rufipogon	-	Thailand	-	0.362027	0.357076	0.513139
W1792	O. rufipogon	-	Thailand	-	0.364117	0.541322	0.635403
W1794	O. rufipogon	-	Thailand	-	0.337145	0.370294	0.726865
W1795	O. rufipogon	-	Thailand	-	0.347903	0.352437	0.631778
W1798	O. rufipogon	-	Thailand	-	0.395767	0.343659	0.432722
W1802	O. rufipogon	-	Bangladesh	-	0.408797	0.374127	0.705026
W1803	O. rufipogon	-	Sri Lanka	-	0.284641	0.344536	0.523586
W1804	O. rufipogon	-	Sri Lanka	-	0.366178	0.336534	0.457288
W1806	O. rufipogon	-	Sri Lanka	-	0.321142	0.380679	0.662005
W1807	O. rufipogon	-	Sri Lanka	-	0.277639	0.317333	0.351283
W1809	O. rufipogon	-	Sri Lanka	-	0.28021	0.325042	0.350582
W1810	O. rufipogon	-	Sri Lanka	-	0.368386	0.322501	0.531232
W1811	O. rufipogon	-	Sri Lanka	-	0.263261	0.329889	0.355802
W1813	O. rufipogon	-	Sri Lanka	-	0.251866	0.327036	0.35391
W1818	O. rufipogon	-	Bangladesh	-	0.482154	0.753135	0.549882
W1819	O. rufipogon	-	Bangladesh	-	0.513211	0.78145	0.560517	x
W1820	O. rufipogon	-	Bangladesh	-	0.491218	0.747126	0.553645
W1821	O. rufipogon	-	Bangladesh	-	0.485109	0.745086	0.558731	x
W1822	O. rufipogon	-	Bangladesh	-	0.472271	0.716757	0.547121	x
W1823	O. rufipogon	-	Bangladesh	-	0.448204	0.669547	0.489122
W1824	O. rufipogon	-	Bangladesh	-	0.296121	0.36629	0.615119
W1825	O. rufipogon	-	Bangladesh	-	0.386812	0.353566	0.645005
W1832	O. rufipogon	-	Thailand	-	0.360042	0.496397	0.659579
W1839	O. rufipogon	-	China	-	0.339348	0.379418	0.714015
W1844	O. rufipogon	-	China	-	0.162108	0.140573	0.186493
W1849	O. rufipogon	-	Thailand	-	0.370261	0.339687	0.441744
W1850	O. rufipogon	-	Thailand	-	0.357493	0.321927	0.427895
W1852	O. rufipogon	-	Thailand	-	0.374533	0.386017	0.634648
W1853	O. rufipogon	-	Thailand	-	0.350053	0.520506	0.60808
W1854	O. rufipogon	-	Thailand	-	0.380515	0.357875	0.459652
W1857	O. rufipogon	-	Thailand	-	0.371337	0.355278	0.474023
W1858	O. rufipogon	-	Thailand	-	0.37237	0.353841	0.638689
W1859	O. rufipogon	-	Thailand	-	0.392997	0.343676	0.422649
W1862	O. rufipogon	-	Thailand	-	0.388898	0.337741	0.422115
W1865	O. rufipogon	-	Thailand	-	0.370906	0.535511	0.625053
W1866	O. rufipogon	-	Thailand	-	0.369724	0.538422	0.636286
W1870	O. rufipogon	-	Thailand	-	0.345126	0.364576	0.528153
W1873	O. rufipogon	-	Thailand	-	0.326953	0.340556	0.61054
W1879	O. rufipogon	-	Thailand	-	0.347546	0.492649	0.666313
W1880	O. rufipogon	-	Thailand	-	0.361219	0.336123	0.427296
W1881	O. rufipogon	-	Thailand	-	0.327958	0.432722	0.745267
W1882	O. rufipogon	-	Thailand	-	0.363131	0.340925	0.463716
W1884	O. rufipogon	-	Thailand	-	0.349127	0.344556	0.428583
W1890	O. rufipogon	-	Thailand	-	0.367411	0.335565	0.42438
W1891	O. rufipogon	-	Thailand	-	0.349913	0.322336	0.403583
W1893	O. rufipogon	-	Thailand	-	0.36593	0.504509	0.697312
W1895	O. rufipogon	-	Thailand	-	0.389058	0.346251	0.440925
W1896	O. rufipogon	-	Thailand	-	0.353578	0.333684	0.414559
W1912	O. rufipogon	-	Thailand	-	0.353376	0.487206	0.650587
W1914	O. rufipogon	-	Thailand	-	0.354294	0.446821	0.734934
W1916	O. rufipogon	-	Thailand	-	0.37985	0.33143	0.417488
W1919	O. rufipogon	-	Thailand	-	0.367883	0.336065	0.418833
W1921	O. rufipogon	-	Thailand	-	0.38139	0.525824	0.636715
W1925	O. rufipogon	-	Thailand	-	0.380212	0.532327	0.643884
W1927	O. rufipogon	-	Thailand	-	0.361655	0.358646	0.624689
W1928	O. rufipogon	-	Thailand	-	0.366484	0.440556	0.767913
W1935	O. rufipogon	-	Thailand	-	0.354711	0.41801	0.787339
W1939	O. rufipogon	-	Thailand	-	0.396321	0.345285	0.419941
W1940	O. rufipogon	-	Thailand	-	0.356839	0.330414	0.418343
W1943	O. rufipogon	-	?	-	0.0867733	0.0719177	0.0875978
W1945	O. rufipogon	-	?	-	0.122623	0.103537	0.126201
W1952	O. rufipogon	-	China	-	0.114073	0.0962193	0.118171
W1957	O. rufipogon	-	China	-	0.188105	0.176774	0.269274
W1958	O. rufipogon	-	China	-	0.172039	0.1682	0.263809
W1959	O. rufipogon	-	China	-	0.306552	0.340777	0.653799
W1963	O. rufipogon	-	China	-	0.223441	0.204087	0.298631
W1970	O. rufipogon	-	Indonesia	-	0.367266	0.38697	0.694488
W1971	O. rufipogon	-	Indonesia	-	0.371089	0.337536	0.409293
W1972	O. rufipogon	-	Indonesia	-	0.387875	0.341494	0.414921
W1973	O. meridionalis	-	Indonesia	-	0.232306	0.238265	0.288873
W1974	O. rufipogon	-	Indonesia	-	0.36901	0.339023	0.423999
W1975	O. rufipogon	-	Indonesia	-	0.376957	0.342587	0.415189
W1976	O. rufipogon	-	Indonesia	-	0.371789	0.318106	0.382343
W1977	O. rufipogon	-	Indonesia	-	0.354193	0.338201	0.415947
W1978	O. rufipogon	-	Indonesia	-	0.377507	0.336481	0.408744
W1979	O. rufipogon	-	Indonesia	-	0.376047	0.337395	0.409288
W1981	O. rufipogon	-	Indonesia	-	0.359383	0.334533	0.416926
W1982	O. rufipogon	-	Indonesia		0.233747	0.230578	0.298268
W1983	O. rufipogon	-	Maharashtra, India	-	0.460645	0.684822	0.50222
W1989	O. rufipogon	-	Gujarat, India	-	0.25973	0.314993	0.338766
W1990	O. rufipogon	-	Gujarat, India	-	0.264649	0.363246	0.346824
W1991	O. rufipogon	-	Gujarat, India	-	0.261399	0.359063	0.350002
W1993	O. rufipogon	-	Rajasthan, India	-	0.262812	0.361476	0.343776
W1995	O. rufipogon	-	Gujarat, India	-	0.254413	0.351903	0.336184
W1998	O. rufipogon	-	Gujarat, India	-	0.262346	0.317635	0.339008
W2003	O. rufipogon	-	Maharashtra, India	-	0.269672	0.297173	0.338558
W2005	O. rufipogon	-	Goa, India	-	0.259883	0.29296	0.339846
W2007	O. rufipogon	-	Maharashtra, India	-	0.240687	0.295406	0.338433
W2008	O. rufipogon	-	Maharashtra, India	-	0.238114	0.294517	0.339506
W2010	O. rufipogon	-	Maharashtra, India	-	0.247233	0.297743	0.330049
W2012	O. rufipogon	-	Maharashtra, India	-	0.248334	0.324567	0.334369
W2014	O. rufipogon	-	Maharashtra, India	-	0.255651	0.304559	0.325541
W2017	O. rufipogon	-	Indonesia	-	0.367215	0.341292	0.410056
W2021	O. rufipogon	-	Indonesia	-	0.354736	0.338238	0.40393
W2022	O. rufipogon	-	Indonesia	-	0.360314	0.336024	0.417989
W2024	O. rufipogon	-	Indonesia	-	0.360501	0.341856	0.415976
W2025	O. rufipogon	-	Indonesia	-	0.361968	0.321232	0.400181
W2030	O. rufipogon	-	Indonesia	-	0.366857	0.33647	0.420492
W2036	O. rufipogon	-	Myanmar	-	0.545923	0.188554	0.214881
W2050	O. rufipogon	-	Bangladesh	-	0.422762	0.414008	0.607608
W2051	O. rufipogon	-	Bangladesh	-	0.371711	0.337444	0.449418
W2052	O. rufipogon	-	Bangladesh	-	0.44256	0.508859	0.563349
W2053	O. rufipogon	-	Bangladesh	-	0.479821	0.742793	0.559384
W2055	O. rufipogon	-	Bangladesh	-	0.380158	0.312932	0.372546
W2056	O. rufipogon	-	Bangladesh	-	0.384096	0.303996	0.370746
W2057	O. rufipogon	-	Bangladesh	-	0.329299	0.331837	0.409762
W2060	O. rufipogon	-	Bangladesh	-	0.477109	0.718655	0.526021
W2061	O. rufipogon	-	Bangladesh	-	0.337376	0.377338	0.788479
W2063	O. rufipogon	-	Bangladesh	-	0.487664	0.76272	0.563375	x
W2064	O. rufipogon	-	Bangladesh	-	0.489966	0.751207	0.560555
W2066	O. rufipogon	-	Nepal	-	0.273319	0.231716	0.215954
W2075	O. rufipogon	-	Australia		0.229096	0.237936	0.295374
W2078	O. rufipogon	-	Australia	-	0.32962	0.324669	0.401302
W2099	O. rufipogon	-	Australia	-	0.325806	0.325297	0.408785
W2108	O. rufipogon	-	Australia	-	0.335546	0.330797	0.414388
W2110	O. rufipogon	-	Australia		0.24881	0.229978	0.293721
W2111	O. rufipogon	-	Australia		0.232583	0.231066	0.279202
W2113	O. rufipogon	-	Australia		0.238996	0.235422	0.292882
W2115	O. rufipogon	-	Australia		0.229298	0.229794	0.291828
W2117	O. rufipogon	-	Australia		0.223214	0.232809	0.292801
W2193	O. rufipogon	-	Assam, India	-	0.487766	0.732199	0.556882	x
W2197	O. rufipogon	-	Indonesia	-	0.367254	0.339762	0.412902
W2198	O. rufipogon	-	?	-	0.151528	0.12847	0.160419
W2263	O. rufipogon	-	Cambodia	-	0.34065	0.455327	0.602621
W2264	O. rufipogon	-	Vietnam	-	0.369676	0.332605	0.407969
W2265	O. rufipogon	-	Laos	-	0.338187	0.466629	0.608441
W2266	O. rufipogon	-	Laos	-	0.390002	0.333358	0.425847
W2267	O. rufipogon	-	Laos	-	0.357315	0.321264	0.439873
W2268	O. rufipogon	-	Thailand	-	0.378861	0.530757	0.635382
W2269	O. rufipogon	-	Thailand	-	0.364145	0.449117	0.768352
W2271	O. rufipogon	-	Thailand	-	0.34925	0.482573	0.662251
W2272	O. rufipogon	-	Thailand	-	0.363146	0.336211	0.420195
W2275	O. rufipogon	-	Thailand	-	0.360648	0.5316	0.62335
W2276	O. rufipogon	-	Thailand	-	0.407396	0.367664	0.59805
W2277	O. rufipogon	-	Thailand	-	0.372121	0.519351	0.625798
W2278	O. rufipogon	-	Thailand	-	0.347029	0.371279	0.649936
W2282	O. rufipogon	-	Thailand	-	0.38086	0.345254	0.426888
W2283	O. rufipogon	-	Thailand	-	0.379393	0.345945	0.415043
W2284	O. rufipogon	-	Thailand	-	0.378395	0.332117	0.416883
W2288	O. rufipogon	-	Cambodia	-	0.338809	0.333671	0.406765
W2296	O. rufipogon	-	Cambodia	-	0.342755	0.46953	0.604234
W2298	O. rufipogon	-	Laos	-	0.319503	0.465562	0.624125
W2299	O. rufipogon	-	Laos	-	0.332246	0.46699	0.626531
W2301	O. rufipogon	-	Laos	-	0.345284	0.47898	0.645243
W2302	O. rufipogon	-	Laos	-	0.371297	0.485119	0.650549
W2303	O. rufipogon	-	Laos	-	0.351666	0.478736	0.639284
W2304	O. rufipogon	-	Laos	-	0.351409	0.462966	0.628654
W2305	O. rufipogon	-	Laos	-	0.34681	0.47862	0.63449
W2306	O. rufipogon	-	Laos	-	0.344864	0.479512	0.629066
W2307	O. rufipogon	-	Laos	-	0.355489	0.484698	0.632116
W2308	O. rufipogon	-	Laos	-	0.365916	0.328914	0.416456
W2310	O. rufipogon	-	Laos	-	0.415135	0.37549	0.620866
W2311	O. rufipogon	-	Laos	-	0.343601	0.36294	0.667723
W2316	O. rufipogon	-	Vietnam	-	0.365874	0.402145	0.642019
W2318	O. rufipogon	-	Vietnam	-	0.361151	0.339725	0.417693
W2319	O. rufipogon	-	Vietnam	-	0.360802	0.399827	0.636785
W2320	O. rufipogon	-	Vietnam	-	0.330942	0.320765	0.403186
W2321	O. rufipogon	-	Vietnam	-	0.371985	0.323896	0.404183
W2322	O. rufipogon	-	Vietnam	-	0.358321	0.327604	0.403798
W2327	O. rufipogon	-	Vietnam	-	0.372019	0.33407	0.411842
W2331	O. rufipogon	-	Vietnam	-	0.352914	0.431767	0.714958
W2332	O. rufipogon	-	Vietnam	-	0.378815	0.428272	0.778959
W3000	O. rufipogon	-	China	-	0.194959	0.160728	0.232186
W3001	O. rufipogon	-	China	-	0.210169	0.19374	0.307905
W3002	O. rufipogon	-	China	-	0.141382	0.119533	0.143845
W3003	O. rufipogon	-	China	-	0.236566	0.294137	0.561146
W3004	O. rufipogon	-	China	-	0.142746	0.152459	0.220211
W3005	O. rufipogon	-	China	-	0.121051	0.115977	0.142612
W3006	O. rufipogon	-	China	-	0.231569	0.226915	0.359666
W3007	O. rufipogon	-	China	-	0.162234	0.17653	0.315149
W3008	O. rufipogon	-	China	-	0.132917	0.181281	0.286143
W3009	O. rufipogon	-	China	-	0.192966	0.193886	0.313123
W3010	O. rufipogon	-	China	-	0.167151	0.181313	0.315008
W3011	O. rufipogon	-	China	-	0.167481	0.160292	0.230673
W3012	O. rufipogon	-	China	-	0.241014	0.254257	0.321672
W3013	O. rufipogon	-	China	-	0.135807	0.114903	0.146973
W3014	O. rufipogon	-	China	-	0.228197	0.236623	0.378898
W3015	O. rufipogon	-	China	-	0.118404	0.109838	0.1333
W3016	O. rufipogon	-	China	-	0.170664	0.180368	0.277568
W3017	O. rufipogon	-	China	-	0.219709	0.200956	0.311851
W3018	O. rufipogon	-	China	-	0.138692	0.116567	0.149658
W3019	O. rufipogon	-	China	-	0.259976	0.267168	0.428835
W3020	O. rufipogon	-	China	-	0.197069	0.184149	0.257635
W3021	O. rufipogon	-	China	-	0.171616	0.188483	0.325158
W3022	O. rufipogon	-	China	-	0.139231	0.142954	0.229665
W3023	O. rufipogon	-	China	-	0.181679	0.195442	0.327875
W3024	O. rufipogon	-	China	-	0.157585	0.14014	0.214917
W3025	O. rufipogon	-	China	-	0.159413	0.143459	0.2165
W3026	O. rufipogon	-	China	-	0.118184	0.108122	0.145352
W3027	O. rufipogon	-	China	-	0.133944	0.125335	0.153043
W3028	O. rufipogon	-	China	-	0.158382	0.142789	0.187748
W3029	O. rufipogon	-	China	-	0.153344	0.138167	0.196808
W3030	O. rufipogon	-	China	-	0.124576	0.164324	0.252878
W3031	O. rufipogon	-	China	-	0.153332	0.16809	0.228735
W3032	O. rufipogon	-	China	-	0.144598	0.108624	0.137331
W3033	O. rufipogon	-	China	-	0.224679	0.218112	0.351543
W3034	O. rufipogon	-	China	-	0.136278	0.17752	0.267192
W3035	O. rufipogon	-	China	-	0.209673	0.175527	0.279732
W3036	O. rufipogon	-	China	-	0.143074	0.122204	0.155251
W3037	O. rufipogon	-	China	-	0.129778	0.106466	0.126016
W3038	O. rufipogon	-	China	-	0.139537	0.108916	0.132091
W3039	O. rufipogon	-	China	-	0.112293	0.0999421	0.122653
W3040	O. rufipogon	-	China	-	0.142219	0.115983	0.144362
W3041	O. rufipogon	-	China	-	0.134387	0.17477	0.266825
W3042	O. rufipogon	-	China	-	0.127314	0.118455	0.158101
W3043	O. rufipogon	-	China	-	0.164551	0.15336	0.221273
W3044	O. rufipogon	-	China	-	0.163031	0.143514	0.1887
W3045	O. rufipogon	-	China	-	0.164328	0.154993	0.218805
W3046	O. rufipogon	-	China	-	0.148275	0.136304	0.178838
W3047	O. rufipogon	-	China	-	0.207901	0.18257	0.229253
W3048	O. rufipogon	-	China	-	0.207851	0.187108	0.246402
W3049	O. rufipogon	-	China	-	0.2215	0.205263	0.25152
W3050	O. rufipogon	-	China	-	0.195868	0.185966	0.251268
W3051	O. rufipogon	-	China	-	0.220588	0.203754	0.252101
W3052	O. rufipogon	-	China	-	0.202196	0.166452	0.202383
W3053	O. rufipogon	-	China	-	0.298514	0.299905	0.376213
W3054	O. rufipogon	-	China	-	0.303056	0.301568	0.384799
W3055	O. rufipogon	-	China	-	0.29931	0.295559	0.372144
W3056	O. rufipogon	-	China	-	0.29084	0.265813	0.33434
W3057	O. rufipogon	-	China	-	0.220204	0.227254	0.3
W3058	O. rufipogon	-	China	-	0.225314	0.227684	0.288506
W3059	O. rufipogon	-	China	-	0.23597	0.236385	0.302283
W3060	O. rufipogon	-	China	-	0.267227	0.277445	0.444533
W3061	O. rufipogon	-	China	-	0.225612	0.216	0.26736
W3062	O. rufipogon	-	China	-	0.240584	0.223855	0.287949
W3063	O. rufipogon	-	China	-	0.235311	0.22012	0.282275
W3064	O. rufipogon	-	China	-	0.289065	0.268662	0.334125
W3065	O. rufipogon	-	China	-	0.300717	0.282441	0.351309
W3066	O. rufipogon	-	China	-	0.277795	0.248289	0.315131
W3067	O. rufipogon	-	China	-	0.282142	0.319471	0.529663
W3068	O. rufipogon	-	China	-	0.271304	0.292944	0.515176
W3069	O. rufipogon	-	China	-	0.268036	0.252554	0.322523
W3070	O. rufipogon	-	China	-	0.266306	0.253022	0.325287
W3071	O. rufipogon	-	China	-	0.23201	0.247814	0.324915
W3072	O. rufipogon	-	China	-	0.276032	0.310313	0.528402
W3073	O. rufipogon	-	China	-	0.24165	0.250163	0.316219
W3074	O. rufipogon	-	China	-	0.139025	0.119478	0.146458
W3075	O. rufipogon	-	China	-	0.130787	0.114488	0.145592
W3076	O. rufipogon	-	China	-	0.107486	0.0814413	0.0997546
W3077	O. rufipogon	-	China	-	0.109418	0.0937775	0.11253
W3078	O. rufipogon	-	China	-	0.10856	0.0835715	0.105071
W3079	O. rufipogon	-	China	-	0.112819	0.0871739	0.10463
W3080	O. rufipogon	-	China	-	0.114663	0.0908625	0.115299
W3081	O. rufipogon	-	China	-	0.109596	0.0823289	0.101325
W3082	O. rufipogon	-	China	-	0.111537	0.0930316	0.128038
W3083	O. rufipogon	-	China	-	0.170704	0.155716	0.187007
W3084	O. rufipogon	-	China	-	0.409723	0.329093	0.416105
W3085	O. rufipogon	-	China	-	0.161924	0.157501	0.189599
W3086	O. rufipogon	-	China	-	0.170126	0.158113	0.189752
W3087	O. rufipogon	-	China	-	0.164235	0.153745	0.187559
W3088	O. rufipogon	-	China	-	0.162706	0.149062	0.178749
W3089	O. rufipogon	-	China	-	0.412212	0.326868	0.420046
W3090	O. rufipogon	-	China	-	0.408055	0.326368	0.41678
W3091	O. rufipogon	-	China	-	0.276943	0.281776	0.491948
W3092	O. rufipogon	-	China	-	0.124034	0.106098	0.127883
W3093	O. rufipogon	-	China	-	0.0966861	0.0899401	0.112678
W3094	O. rufipogon	-	China	-	0.165079	0.160563	0.236302
W3095	O. rufipogon	-	China	-	0.110255	0.0962813	0.118943
W3096	O. rufipogon	-	China	-	0.117333	0.0897038	0.111064
W3097	O. rufipogon	-	China	-	0.409401	0.327576	0.41605
W3098	O. rufipogon	-	China	-	0.408051	0.323194	0.411984
W3101	O. longistaminata	-	?	-	0.274316	0.245397	0.303517
W3102	O. longistaminata	-	?	-	0.279024	0.243613	0.311797
W3104	O. glaberrima	-	?	-	0.250572	0.285312	0.341809
W3105	O. rufipogon	-	?	-	0.517744	0.840414	0.576409	x
W3106	O. barthii	-	?	-	0.25062	0.285803	0.342132
CX110	O. sativa	aromatic	Japan	UP15	-	0.197002	0.158901
CX143	O. sativa	aromatic	Iran	Khasar	-	0.175556	0.162631
IRIS_313-10521	O. sativa	aromatic	India	SANNABATHA	-	0.198246	0.177182
IRIS_313-10670	O. sativa	aromatic	India	ARC 10296	-	0.155864	0.150776
IRIS_313-10851	O. sativa	aromatic	India	ARC 7296	-	0.171304	0.186882
IRIS_313-10926	O. sativa	aromatic	Nepal	RAM SALEE KATAKA	-	0.183909	0.166044
IRIS_313-10933	O. sativa	aromatic	India	ARC 7281	-	0.141971	0.134101
IRIS_313-11021	O. sativa	aromatic	Pakistan	BARA PASHAWARI 390	-	0.274863	0.199791
IRIS_313-11023	O. sativa	aromatic	Pakistan	BASMATI SURKH 161	-	0.269546	0.191936
IRIS_313-11218	O. sativa	aromatic	Bangladesh	BADSHABHOG 4-60	-	0.190404	0.152818
IRIS_313-11258	O. sativa	aromatic	India	ARC 13502	-	0.207568	0.227564
IRIS_313-11259	O. sativa	aromatic	India	ARC 13515	-	0.101218	0.0914002
IRIS_313-11268	O. sativa	aromatic	India	ARC 14398	-	0.14031	0.136615
IRIS_313-11289	O. sativa	aromatic	India	ARC 18578	-	0.15207	0.150946
IRIS_313-11293	O. sativa	aromatic	India	ARC 10975	-	0.141229	0.124939
IRIS_313-11350	O. sativa	aromatic	India	BAJAL	-	0.214729	0.212607
IRIS_313-11352	O. sativa	aromatic	India	BUCHI	-	0.15389	0.201078
IRIS_313-11362	O. sativa	aromatic	India	KEYA NUNIA	-	0.197416	0.155863
IRIS_313-11373	O. sativa	aromatic	India	T 3	-	0.169781	0.138572
IRIS_313-11401	O. sativa	aromatic	Bangladesh	MOTANGA	-	0.132703	0.131444
IRIS_313-11625	O. sativa	aromatic	Nepal	CHOBO	-	0.246088	0.194187
IRIS_313-11626	O. sativa	aromatic	Nepal	GUDURA	-	0.183029	0.150857
IRIS_313-11630	O. sativa	aromatic	Nepal	POHHERLIMASION	-	0.213096	0.166773
IRIS_313-11825	O. sativa	aromatic	India	HANSRAJ	-	0.219161	0.190465
IRIS_313-12074	O. sativa	aromatic	Myanmar	KYAIN WAR ME DONE	-	0.117693	0.139977
IRIS_313-12094	O. sativa	aromatic	Bangladesh	KASHA	-	0.219559	0.203387
IRIS_313-8326	O. sativa	aromatic	India	JC1	-	0.150939	0.154684
IRIS_313-8712	O. sativa	aromatic	India	ARC 13829	-	0.133883	0.122499
IRIS_313-8747	O. sativa	aromatic	Iran	DOM-ZARD	-	0.210521	0.154826
IRIS_313-8765	O. sativa	aromatic	Bhutan	TIMMURAY	-	0.193038	0.170528
IRIS_313-8813	O. sativa	aromatic	India	ARC 10497	-	0.192042	0.15126
IRIS_313-8814	O. sativa	aromatic	Bhutan	SHANKA	-	0.192868	0.158182
IRIS_313-9170	O. sativa	aromatic	Bangladesh	TK-DEEP STRAW 34-786	-	0.133508	0.150044
IRIS_313-9682	O. sativa	aromatic	Bangladesh	TK-RED 35-799	-	0.134949	0.159724
B049	O. sativa	aus	Nepal	Zacaodao 13	0.369551	-	0.427038
B164	O. sativa	aus	China	Qingke	0.350667	-	0.478685
B243	O. sativa	aus	China	Huhui 91269	0.368147	-	0.484708
CX368	O. sativa	aus	India	N22	0.395404	-	0.406831
IRIS_313-10534	O. sativa	aus	India	D 204-1	0.529944	-	0.584064
IRIS_313-10549	O. sativa	aus	Pakistan	RATUA 81	0.43932	-	0.508623
IRIS_313-10587	O. sativa	aus	Bangladesh	DB3	0.437827	-	0.506191
IRIS_313-10592	O. sativa	aus	Bangladesh	DJ69	0.433599	-	0.479139
IRIS_313-10593	O. sativa	aus	Bangladesh	DJ47	0.417599	-	0.488741
IRIS_313-10594	O. sativa	aus	Bangladesh	DJ29	0.400155	-	0.480607
IRIS_313-10595	O. sativa	aus	Bangladesh	DL 5	0.417048	-	0.485997
IRIS_313-10598	O. sativa	aus	Bangladesh	DD126	0.431621	-	0.515645
IRIS_313-10600	O. sativa	aus	Bangladesh	UCP41	0.386181	-	0.469688
IRIS_313-10602	O. sativa	aus	Bangladesh	DM49	0.407661	-	0.539845
IRIS_313-10603	O. sativa	aus	Bangladesh	UCP122	0.505062	-	0.564005	x		x
IRIS_313-10604	O. sativa	aus	Bangladesh	DV2	0.414731	-	0.491646
IRIS_313-10605	O. sativa	aus	Bangladesh	DV86	0.50104	-	0.545624
IRIS_313-10606	O. sativa	aus	Bangladesh	DV110	0.384749	-	0.443862
IRIS_313-10608	O. sativa	aus	India	T 21	0.350972	-	0.422672
IRIS_313-10673	O. sativa	aus	India	ARC 10843	0.501291	-	0.55454
IRIS_313-10734	O. sativa	aus	Nepal	DEVARASI	0.40457	-	0.512191
IRIS_313-10735	O. sativa	aus	Nepal	LAL SAR	0.432438	-	0.566571
IRIS_313-10736	O. sativa	aus	Nepal	RERM BILASH	0.445302	-	0.487387
IRIS_313-10737	O. sativa	aus	Nepal	GHAIYA	0.407933	-	0.473316
IRIS_313-10849	O. sativa	aus	India	ARC 7001	0.461618	-	0.528374
IRIS_313-10852	O. sativa	aus	India	ARC 7336	0.454002	-	0.478841
IRIS_313-10869	O. sativa	aus	India	ARC 11751	0.391052	-	0.435914
IRIS_313-10875	O. sativa	aus	India	ARC 12021	0.409136	-	0.446477
IRIS_313-10882	O. sativa	aus	India	ARC 12433	0.372399	-	0.502514
IRIS_313-10925	O. sativa	aus	Nepal	KAMULI	0.42679	-	0.474203
IRIS_313-10930	O. sativa	aus	Bangladesh	PANKHIRAJ	0.472583	-	0.518551
IRIS_313-10963	O. sativa	aus	Bangladesh	KATAKCHIKON	0.472835	-	0.562329
IRIS_313-10965	O. sativa	aus	Bangladesh	TILOKCHAN(SONABETHI)	0.443123	-	0.542805
IRIS_313-10969	O. sativa	aus	Brazil	INDIA DULAR(NO. ORDEM 7)	0.470536	-	0.530391
IRIS_313-10976	O. sativa	aus	Bangladesh	LAKHSMI DIGHA	0.484538	-	0.557386
IRIS_313-11013	O. sativa	aus	Bangladesh	BOTESWAR 2	0.474002	-	0.544031
IRIS_313-11014	O. sativa	aus	Bangladesh	CHAKILA	0.484956	-	0.542724
IRIS_313-11015	O. sativa	aus	Bangladesh	HANPA	0.50922	-	0.560293
IRIS_313-11016	O. sativa	aus	Bangladesh	KACHILON	0.474462	-	0.566307
IRIS_313-11017	O. sativa	aus	Bangladesh	LOROI	0.460421	-	0.555561
IRIS_313-11018	O. sativa	aus	Bangladesh	MADISA	0.465691	-	0.58871
IRIS_313-11019	O. sativa	aus	Bangladesh	PORANG	0.515076	-	0.562353
IRIS_313-11020	O. sativa	aus	Pakistan	BAMLA SUFFAID 320	0.450383	-	0.499054
IRIS_313-11024	O. sativa	aus	Pakistan	BEGMI 135	0.45049	-	0.496573
IRIS_313-11025	O. sativa	aus	Pakistan	DHAN 263	0.448263	-	0.493659	x		x
IRIS_313-11027	O. sativa	aus	Pakistan	JHONA 101	0.416583	-	0.562628
IRIS_313-11028	O. sativa	aus	Pakistan	MOTIA	0.419322	-	0.48836
IRIS_313-11029	O. sativa	aus	Pakistan	MUSHKAN 340 A	0.430272	-	0.495404
IRIS_313-11031	O. sativa	aus	Pakistan	NAWAN SATHRA BAGAR 344	0.405278	-	0.550465
IRIS_313-11034	O. sativa	aus	Pakistan	SANTHI 206	0.472758	-	0.560185
IRIS_313-11037	O. sativa	aus	Pakistan	421	0.459973	-	0.553507
IRIS_313-11047	O. sativa	aus	Bangladesh	AUS 84	0.447538	-	0.486075
IRIS_313-11048	O. sativa	aus	Bangladesh	AUS 171	0.467034	-	0.545925
IRIS_313-11049	O. sativa	aus	Bangladesh	AUS 219	0.468472	-	0.548198
IRIS_313-11050	O. sativa	aus	Bangladesh	AUS 233	0.530544	-	0.575547
IRIS_313-11052	O. sativa	aus	Bangladesh	AUS 278	0.447516	-	0.512904
IRIS_313-11053	O. sativa	aus	Bangladesh	AUS 282	0.44335	-	0.536649
IRIS_313-11054	O. sativa	aus	Bangladesh	AUS 295	0.503664	-	0.54301
IRIS_313-11055	O. sativa	aus	Bangladesh	AUS 299	0.500956	-	0.57205
IRIS_313-11056	O. sativa	aus	Bangladesh	AUS 301	0.523601	-	0.584512	x		x
IRIS_313-11057	O. sativa	aus	Bangladesh	AUS 308	0.505573	-	0.547786
IRIS_313-11058	O. sativa	aus	Bangladesh	AUS 329	0.479926	-	0.561484
IRIS_313-11059	O. sativa	aus	Bangladesh	AUS 344	0.484489	-	0.556816
IRIS_313-11060	O. sativa	aus	Bangladesh	AUS 359	0.453579	-	0.520629
IRIS_313-11061	O. sativa	aus	Bangladesh	AUS 449	0.432741	-	0.487542
IRIS_313-11111	O. sativa	aus	Bangladesh	SAITA	0.446087	-	0.495056	x		x
IRIS_313-11154	O. sativa	aus	Bangladesh	DHARIAL	0.449942	-	0.496115
IRIS_313-11164	O. sativa	aus	India	BAK TULSI	0.456016	-	0.524176
IRIS_313-11168	O. sativa	aus	India	KADA CHOPA	0.388293	-	0.448033
IRIS_313-11169	O. sativa	aus	India	KANAI BASHI	0.421778	-	0.497122
IRIS_313-11170	O. sativa	aus	India	LAL TAURA	0.462514	-	0.515872
IRIS_313-11171	O. sativa	aus	India	M 142	0.478711	-	0.516919
IRIS_313-11172	O. sativa	aus	India	RANI BHOG	0.379941	-	0.4237
IRIS_313-11173	O. sativa	aus	India	SADA AUS	0.427987	-	0.508508
IRIS_313-11174	O. sativa	aus	India	SLO 19	0.360746	-	0.442802
IRIS_313-11210	O. sativa	aus	Bangladesh	ZARBASAIL	0.4139	-	0.465795
IRIS_313-11213	O. sativa	aus	Bangladesh	NARIKEL BADI	0.450404	-	0.540022
IRIS_313-11232	O. sativa	aus	India	R 146	0.377138	-	0.486614
IRIS_313-11265	O. sativa	aus	India	ARC 14150	0.441591	-	0.546874
IRIS_313-11272	O. sativa	aus	India	ARC 14756	0.507437	-	0.57874
IRIS_313-11274	O. sativa	aus	India	ARC 14901	0.456194	-	0.621256
IRIS_313-11298	O. sativa	aus	India	ARC 13544	0.424524	-	0.477379
IRIS_313-11322	O. sativa	aus	Bangladesh	JASURE AUS	0.42634	-	0.510615
IRIS_313-11324	O. sativa	aus	Bangladesh	KALABOKRI	0.492202	-	0.566632
IRIS_313-11348	O. sativa	aus	India	AUS PADDY(RED)	0.48292	-	0.552435
IRIS_313-11371	O. sativa	aus	India	SATHI	0.462356	-	0.534151
IRIS_313-11374	O. sativa	aus	India	W 398	0.457761	-	0.457537
IRIS_313-11454	O. sativa	aus	India	BARI SUTAR	0.42749	-	0.471819
IRIS_313-11456	O. sativa	aus	India	KOLAMBA	0.452258	-	0.544276
IRIS_313-11481	O. sativa	aus	Bangladesh	BINNAFUL	0.472082	-	0.546525
IRIS_313-11483	O. sativa	aus	Bangladesh	BOTESHSHORE	0.463329	-	0.558959
IRIS_313-11602	O. sativa	aus	India	MALCHI	0.429128	-	0.504523
IRIS_313-11603	O. sativa	aus	India	PANDRI PAREWA	0.424469	-	0.434401
IRIS_313-11617	O. sativa	aus	India	UPRH33	0.405021	-	0.475049
IRIS_313-11618	O. sativa	aus	India	UPRH58	0.465346	-	0.537393
IRIS_313-11619	O. sativa	aus	India	UPRH166	0.43728	-	0.47076
IRIS_313-11888	O. sativa	aus	Pakistan	KANGRI	0.460877	-	0.504523
IRIS_313-11917	O. sativa	aus	India	BUTNAPAR	0.405077	-	0.463103
IRIS_313-11963	O. sativa	aus	India	KARANGI	0.513497	-	0.56113	x		x
IRIS_313-11982	O. sativa	aus	Bangladesh	PORASHI	0.419809	-	0.525763
IRIS_313-12055	O. sativa	aus	Bangladesh	LAL MOTI	0.412454	-	0.546953
IRIS_313-12139	O. sativa	aus	Nepal	MANSARA DHAN	0.433609	-	0.480254
IRIS_313-12141	O. sativa	aus	Bangladesh	HATEA	0.513463	-	0.560908
IRIS_313-12183	O. sativa	aus	Nepal	SETYA	0.373336	-	0.467956
IRIS_313-8342	O. sativa	aus	Sri Lanka	KURULU WEE(WHITE)	0.391624	-	0.483144
IRIS_313-8390	O. sativa	aus	Pakistan	SUFAID 246	0.429952	-	0.472335
IRIS_313-8398	O. sativa	aus	Pakistan	KHARSU 80	0.452302	-	0.506637	x		x
IRIS_313-8410	O. sativa	aus	Bangladesh	JABOR SAIL	0.442087	-	0.527963
IRIS_313-8554	O. sativa	aus	India	ARC 11959	0.377418	-	0.450089
IRIS_313-8641	O. sativa	aus	Bangladesh	AUS 439	0.450892	-	0.560585
IRIS_313-8655	O. sativa	aus	Pakistan	TAK	0.458328	-	0.541736	x		x
IRIS_313-8721	O. sativa	aus	Bangladesh	HOLOI BASH(SOLOI BASH)	0.507557	-	0.543907
IRIS_313-8771	O. sativa	aus	India	SIMUL KHURI	0.427083	-	0.50535
IRIS_313-8789	O. sativa	aus	Bangladesh	LALSAITA	0.450487	-	0.526757
IRIS_313-8963	O. sativa	aus	Bangladesh	BATHURI	0.49737	-	0.528205
IRIS_313-9137	O. sativa	aus	India	ARC 10100	0.370455	-	0.48786
IRIS_313-9283	O. sativa	aus	Pakistan	TAK SUFAID	0.458997	-	0.503896
IRIS_313-9368	O. sativa	aus	Bangladesh	CHANDARHAT	0.443552	-	0.535986
IRIS_313-9422	O. sativa	aus	Bangladesh	CHUNGUR BALI	0.517716	-	0.581811
IRIS_313-9449	O. sativa	aus	Pakistan	JAMBALI	0.463931	-	0.532725
IRIS_313-9610	O. sativa	aus	India	DANGAR	0.441732	-	0.461794
IRIS_313-9626	O. sativa	aus	Bangladesh	KALIA	0.509606	-	0.57082
IRIS_313-9641	O. sativa	aus	India	BEGUM	0.370517	-	0.430649
IRIS_313-9661	O. sativa	aus	Bangladesh	LENJA MURALI	0.490575	-	0.558082
B006	O. sativa	indica	Vietnam	Yikong	0.368136	0.419153	-
B007	O. sativa	indica	Vietnam	Tianhandao	0.356099	0.421784	-
B021	O. sativa	indica	Australia	Seln 244A6-20	0.32625	0.391439	-
B073	O. sativa	indica	China	Jinxibai2	0.352086	0.423666	-
B075	O. sativa	indica	China	Jinbaoyin	0.32253	0.376437	-
B076	O. sativa	indica	China	Minbeiwanxian	0.336831	0.404875	-
B082	O. sativa	indica	China	Qiyuexian	0.313875	0.38441	-
B089	O. sativa	indica	China	Qitoubaigu3	0.333833	0.392822	-
B090	O. sativa	indica	China	Zimi	0.351713	0.412068	-
B091	O. sativa	indica	China	Xiaohonggu	0.369443	0.450135	-
B095	O. sativa	indica	China	Mowangguneiza	0.355929	0.422769	-
B096	O. sativa	indica	China	Jinzhinuo4	0.334536	0.40776	-
B097	O. sativa	indica	China	Jiienuo	0.37489	0.443824	-
B105	O. sativa	indica	China	Baoxuan 21	0.355428	0.404532	-
B106	O. sativa	indica	China	Wenxiangnuo	0.384241	0.422213	-
B107	O. sativa	indica	China	Dawannuo	0.375858	0.424413	-
B118	O. sativa	indica	China	Ergangai	0.33109	0.387459	-
B120	O. sativa	indica	China	Hongwan 1	0.294106	0.371057	-
B123	O. sativa	indica	China	Zaoshuxiangheimi	0.310969	0.370896	-
B129	O. sativa	indica	China	Hongainuo	0.334054	0.391052	-
B132	O. sativa	indica	China	Xiaobaimi	0.307026	0.350352	-
B135	O. sativa	indica	China	Honggenghangu3	0.339907	0.390987	-
B165	O. sativa	indica	China	Haohuangla	0.331724	0.356849	-
B184	O. sativa	indica	Vietnam	CHANH 148	0.334841	0.356502	-
B203	O. sativa	indica	China	Biwusheng	0.266354	0.30002	-
B207	O. sativa	indica	China	Aihechi	0.296426	0.355063	-
B219	O. sativa	indica	China	Haolai	0.333476	0.386388	-
B227	O. sativa	indica	China	Menjiagao 1	0.262855	0.345649	-
B229	O. sativa	indica	China	Menjiading 2	0.338815	0.400399	-
B238	O. sativa	indica	China	Momi	0.323669	0.354663	-
B246	O. sativa	indica	China	Laozaogu	0.334805	0.407178	-
B247	O. sativa	indica	China	Jinnante B	0.349784	0.415881	-
B265	O. sativa	indica	China	Wukezhan	0.359492	0.417905	-
B268	O. sativa	indica	China	Nangaogu	0.373305	0.434565	-
CX115	O. sativa	indica	China	Yun hui 72	0.328133	0.381357	-
CX128	O. sativa	indica	Nepal	Gajale	0.321439	0.387027	-
CX144	O. sativa	indica	<not provided>	Hta7204	0.346904	0.411124	-
CX182	O. sativa	indica	Japan	SLG1	0.34133	0.397022	-
CX319	O. sativa	indica	China	Mengguandamagu	0.33376	0.388045	-
CX51	O. sativa	indica	China	Babaomi	0.26402	0.312947	-
CX52	O. sativa	indica	China	Diandun 502	0.330665	0.384539	-
CX53	O. sativa	indica	China	Jiangxisimiao	0.337765	0.404519	-
CX54	O. sativa	indica	China	Linyitangdao	0.359055	0.408933	-
IRIS_313-10007	O. sativa	indica	Nepal	GARURA	0.363941	0.406921	-
IRIS_313-10034	O. sativa	indica	Niger	RIZ INDETERMINE	0.352555	0.422192	-
IRIS_313-10177	O. sativa	indica	China	DA GANG ZHAN	0.379707	0.420736	-
IRIS_313-10179	O. sativa	indica	China	GUI HUA ZAO	0.373704	0.4405	-
IRIS_313-10226	O. sativa	indica	China	TONG GU HONG	0.363517	0.407506	-
IRIS_313-10239	O. sativa	indica	China	LIU XU	0.359243	0.414321	-
IRIS_313-10340	O. sativa	indica	Bangladesh	BR 4973-34-6-6	0.362906	0.432245	-
IRIS_313-10448	O. sativa	indica	Philippines	BINOLAYANGUN	0.347975	0.411209	-
IRIS_313-10477	O. sativa	indica	China	RUSTY LATE	0.323655	0.381125	-
IRIS_313-10510	O. sativa	indica	Philippines	MAGSIING	0.310615	0.382106	-
IRIS_313-10513	O. sativa	indica	<not provided>	LUBANG PUTI	0.322917	0.376597	-
IRIS_313-10516	O. sativa	indica	United States	<not provided>	0.36099	0.4253	-
IRIS_313-10517	O. sativa	indica	Philippines	SIPOT	0.35468	0.418918	-
IRIS_313-10518	O. sativa	indica	Myanmar	KHAYANGYA D 34-181	0.372823	0.397242	-
IRIS_313-10520	O. sativa	indica	Myanmar	NATURAL HYBRID C33-8	0.359788	0.425952	-
IRIS_313-10554	O. sativa	indica	Vietnam	BONG SEN	0.372339	0.423061	-
IRIS_313-10572	O. sativa	indica	Nigeria	KOTHMALLI KARUPPAN	0.309275	0.382497	-
IRIS_313-10575	O. sativa	indica	Myanmar	KAYANGYA D 402	0.317612	0.34546	-
IRIS_313-10655	O. sativa	indica	Laos	Ea houm	0.365653	0.419107	-
IRIS_313-10674	O. sativa	indica	India	ARC 10846	0.391502	0.436227	-
IRIS_313-10720	O. sativa	indica	Sri Lanka	HEENDIKWEE	0.270084	0.371241	-
IRIS_313-10725	O. sativa	indica	Senegal	ERNEST	0.396157	0.463576	-
IRIS_313-10727	O. sativa	indica	Senegal	KOUPENEDOU KOUBOURY	0.355175	0.419147	-
IRIS_313-10728	O. sativa	indica	Senegal	OUSSANTHIABA	0.399303	0.46352	-
IRIS_313-10733	O. sativa	indica	Nepal	MOTANGE PAHELLO LAULE	0.371312	0.440014	-
IRIS_313-10748	O. sativa	indica	Vietnam	LUA DUC	0.370724	0.443786	-
IRIS_313-10751	O. sativa	indica	Vietnam	LUA CHUM	0.355014	0.411537	-
IRIS_313-10755	O. sativa	indica	Vietnam	NEP BA BONG TO	0.365067	0.433382	-
IRIS_313-10825	O. sativa	indica	<not provided>	KEMA 5	0.383412	0.447787	-
IRIS_313-10847	O. sativa	indica	India	ARC 6015	0.390827	0.453332	-
IRIS_313-10903	O. sativa	indica	Cambodia	KHSAY VENG	0.348952	0.411874	-
IRIS_313-10913	O. sativa	indica	Cambodia	PHAT PRORMOL	0.369254	0.436241	-
IRIS_313-10917	O. sativa	indica	Philippines	T.Q.QI. HAYUQBABA	0.391619	0.426767	-
IRIS_313-10921	O. sativa	indica	Laos	Khao phae hom	0.364703	0.413129	-
IRIS_313-10924	O. sativa	indica	Nepal	ATH HAGARI JARAHAN PADDY	0.378621	0.421592	-
IRIS_313-10928	O. sativa	indica	Thailand	KHAO' SIM	0.366039	0.417555	-
IRIS_313-10944	O. sativa	indica	Indonesia	SIPULUT SUBANG	0.377908	0.452675	-
IRIS_313-10947	O. sativa	indica	Indonesia	NANE	0.344536	0.383996	-
IRIS_313-10966	O. sativa	indica	Brazil	HURANG ARISO LUTA	0.348917	0.411662	-
IRIS_313-10990	O. sativa	indica	Philippines	BALIBUD	0.337312	0.409586	-
IRIS_313-10995	O. sativa	indica	Indonesia	ASE BAKKA LOMPO	0.368702	0.420346	-
IRIS_313-11011	O. sativa	indica	Indonesia	SUNAR	0.316053	0.363829	-
IRIS_313-11040	O. sativa	indica	India	KAVIVARI SAMBA	0.370885	0.462794	-
IRIS_313-11071	O. sativa	indica	Laos	Chao hai	0.358839	0.416368	-
IRIS_313-11080	O. sativa	indica	Laos	Phae meun lan	0.36149	0.404973	-
IRIS_313-11085	O. sativa	indica	Laos	Khao hae	0.370364	0.42731	-
IRIS_313-11089	O. sativa	indica	Cambodia	SRAU THMOR	0.383815	0.440216	-
IRIS_313-11091	O. sativa	indica	Laos	Khao non	0.322032	0.381056	-
IRIS_313-11097	O. sativa	indica	Philippines	KALAGNON	0.325594	0.396675	-
IRIS_313-11101	O. sativa	indica	Liberia	<not provided>	0.358258	0.394651	-
IRIS_313-11119	O. sativa	indica	Vietnam	NEP BUNG	0.330439	0.398904	-
IRIS_313-11126	O. sativa	indica	Myanmar	ANBAW	0.326673	0.382573	-
IRIS_313-11128	O. sativa	indica	Myanmar	GOKAUNG	0.34725	0.39954	-
IRIS_313-11130	O. sativa	indica	Myanmar	HTAWPATT	0.300507	0.335065	-
IRIS_313-11134	O. sativa	indica	Myanmar	MANSAT-3	0.345976	0.438145	-
IRIS_313-11135	O. sativa	indica	Myanmar	MAUNG NYO	0.380505	0.412196	-
IRIS_313-11137	O. sativa	indica	Myanmar	NGALONGYI	0.35147	0.418479	-
IRIS_313-11138	O. sativa	indica	Myanmar	NGASEIN THEEDAT(C 30)	0.336132	0.377505	-
IRIS_313-11139	O. sativa	indica	Myanmar	NWACHI MANINE	0.332328	0.369868	-
IRIS_313-11140	O. sativa	indica	Myanmar	PADAN	0.344809	0.419128	-
IRIS_313-11141	O. sativa	indica	Myanmar	SHWENI	0.362282	0.412998	-
IRIS_313-11142	O. sativa	indica	Myanmar	SHWEPULAY	0.343356	0.406374	-
IRIS_313-11143	O. sativa	indica	Myanmar	TANBAUNG	0.352411	0.413302	-
IRIS_313-11144	O. sativa	indica	Myanmar	TAUNGDI	0.338287	0.378047	-
IRIS_313-11145	O. sativa	indica	Myanmar	THAKADE THEEDAT	0.328453	0.374479	-
IRIS_313-11146	O. sativa	indica	Myanmar	THEEDAT NGASEIN	0.347468	0.386498	-
IRIS_313-11148	O. sativa	indica	Myanmar	YEBAW	0.331773	0.418216	-
IRIS_313-11178	O. sativa	indica	Indonesia	RUJAK DANAN	0.318308	0.36469	-
IRIS_313-11193	O. sativa	indica	Thailand	GAHB AWY 2-1	0.328929	0.381649	-
IRIS_313-11196	O. sativa	indica	Philippines	DICULA	0.316951	0.398538	-
IRIS_313-11206	O. sativa	indica	Bangladesh	KUMRI	0.387341	0.451636	-
IRIS_313-11244	O. sativa	indica	India	W 1014-162	0.384802	0.437922	-
IRIS_313-11255	O. sativa	indica	India	ARC 7056	0.34657	0.413896	-
IRIS_313-11260	O. sativa	indica	India	ARC 13591	0.377165	0.466394	-
IRIS_313-11261	O. sativa	indica	India	ARC 13785	0.357513	0.411586	-
IRIS_313-11264	O. sativa	indica	India	ARC 13934	0.373302	0.426822	-
IRIS_313-11266	O. sativa	indica	India	ARC 14347	0.374131	0.435879	-
IRIS_313-11276	O. sativa	indica	India	ARC 15063	0.405318	0.351459	-
IRIS_313-11278	O. sativa	indica	India	ARC 15319	0.404842	0.452472	-
IRIS_313-11279	O. sativa	indica	India	ARC 15455	0.352135	0.380492	-
IRIS_313-11287	O. sativa	indica	India	ARC 18371	0.362616	0.417968	-
IRIS_313-11288	O. sativa	indica	India	ARC 18434	0.371479	0.442886	-
IRIS_313-11292	O. sativa	indica	India	ARC 10120	0.346533	0.413882	-
IRIS_313-11296	O. sativa	indica	India	ARC 12800	0.378858	0.424197	-
IRIS_313-11299	O. sativa	indica	India	ARC 14299	0.346515	0.408408	-
IRIS_313-11303	O. sativa	indica	India	ARC 15097	0.383854	0.462888	-
IRIS_313-11304	O. sativa	indica	India	ARC 15163	0.352009	0.3923	-
IRIS_313-11306	O. sativa	indica	India	ARC 15385	0.360759	0.418977	-
IRIS_313-11307	O. sativa	indica	India	ARC 15387	0.373858	0.427612	-
IRIS_313-11309	O. sativa	indica	India	ARC 15862	0.385367	0.424954	-
IRIS_313-11330	O. sativa	indica	Philippines	ALAMINOS	0.333341	0.385606	-
IRIS_313-11331	O. sativa	indica	Philippines	AMPIPIT	0.362142	0.417585	-
IRIS_313-11334	O. sativa	indica	Philippines	DINGRAS	0.373081	0.429801	-
IRIS_313-11338	O. sativa	indica	Philippines	LOBANG(WHITE)	0.367688	0.431634	-
IRIS_313-11341	O. sativa	indica	Philippines	MINDANAO	0.354511	0.430736	-
IRIS_313-11343	O. sativa	indica	Philippines	PURTOK(MALAGKIT)	0.353491	0.411306	-
IRIS_313-11344	O. sativa	indica	Philippines	SAMON	0.379943	0.438105	-
IRIS_313-11345	O. sativa	indica	Philippines	WAGWAG	0.353139	0.423866	-
IRIS_313-11347	O. sativa	indica	Philippines	WAGWAG RAOIS	0.334267	0.410431	-
IRIS_313-11377	O. sativa	indica	Philippines	AMARILLO	0.336388	0.408025	-
IRIS_313-11381	O. sativa	indica	Philippines	LINANGAN	0.34839	0.412952	-
IRIS_313-11382	O. sativa	indica	Sri Lanka	HONDERAWALA	0.377887	0.467177	-
IRIS_313-11383	O. sativa	indica	Vietnam	CHIEM NGAN	0.371658	0.396805	-
IRIS_313-11384	O. sativa	indica	Vietnam	CHIEM TONG NHAT 1	0.356441	0.387824	-
IRIS_313-11387	O. sativa	indica	Thailand	SAHM RUANG NAK	0.375834	0.440209	-
IRIS_313-11399	O. sativa	indica	Bangladesh	RAYDHAN 1	0.388267	0.453353	-
IRIS_313-11400	O. sativa	indica	Bangladesh	ECHORSAIL	0.408476	0.435178	-
IRIS_313-11403	O. sativa	indica	India	AEB368 RIP P TYPE ADT	0.369943	0.422592	-
IRIS_313-11410	O. sativa	indica	Myanmar	C 28-16	0.34686	0.440898	-
IRIS_313-11442	O. sativa	indica	India	ARC 18502	0.377531	0.41593	-
IRIS_313-11443	O. sativa	indica	India	ARC 18533	0.365955	0.433543	-
IRIS_313-11447	O. sativa	indica	India	TUNAGANNAPNANG	0.37839	0.424496	-
IRIS_313-11485	O. sativa	indica	Philippines	RAMINAD(GERMAN)	0.362794	0.419216	-
IRIS_313-11490	O. sativa	indica	India	ARC 15480	0.388243	0.427156	-
IRIS_313-11521	O. sativa	indica	Vietnam	TAN NONG	0.372927	0.413665	-
IRIS_313-11544	O. sativa	indica	Myanmar	LINPAN CHAW	0.374842	0.426338	-
IRIS_313-11545	O. sativa	indica	Myanmar	MOE GAUNG PYU	0.372129	0.422415	-
IRIS_313-11546	O. sativa	indica	Myanmar	NGA CHAN HMWE	0.376949	0.423928	-
IRIS_313-11548	O. sativa	indica	Myanmar	TAUNG LWIN	0.381609	0.426363	-
IRIS_313-11549	O. sativa	indica	Myanmar	TAUNGYA SABA	0.323245	0.389709	-
IRIS_313-11555	O. sativa	indica	Sierra Leone	PA WOON	0.392199	0.456695	-
IRIS_313-11576	O. sativa	indica	China	JIANG HUI DAO	0.356352	0.422771	-
IRIS_313-11681	O. sativa	indica	Thailand	KHAO' PAWM	0.406986	0.452856	-
IRIS_313-11693	O. sativa	indica	Taiwan	CHING-CH'UNG	0.360913	0.428788	-
IRIS_313-11704	O. sativa	indica	Thailand	BAHN DAENG	0.39366	0.458896	-
IRIS_313-11716	O. sativa	indica	Guinea	SOSSOKA	0.359962	0.417682	-
IRIS_313-11722	O. sativa	indica	Bangladesh	KABERI	0.39198	0.441784	-
IRIS_313-11728	O. sativa	indica	China	LUO SI ZHAN	0.372071	0.442805	-
IRIS_313-11740	O. sativa	indica	Ghana	UGAGA	0.382147	0.438322	-
IRIS_313-11744	O. sativa	indica	China	AI JIAO AO FAN ZI	0.363139	0.419759	-
IRIS_313-11748	O. sativa	indica	China	GAO JIAO YING GAN ZHAN	0.363236	0.431605	-
IRIS_313-11773	O. sativa	indica	Gambia	AUS 78-125	0.389566	0.449677	-
IRIS_313-11816	O. sativa	indica	Myanmar	KARILETYONE	0.394656	0.436034	-
IRIS_313-11817	O. sativa	indica	Myanmar	KHAOSAING	0.385614	0.415953	-
IRIS_313-11818	O. sativa	indica	Myanmar	LETYONE	0.389746	0.426336	-
IRIS_313-11835	O. sativa	indica	Thailand	E-NOI NAH	0.359838	0.413514	-
IRIS_313-11849	O. sativa	indica	Malaysia	PULUT SELEMYAM	0.341964	0.392667	-
IRIS_313-11893	O. sativa	indica	Vietnam	KHAU DANH	0.374497	0.429427	-
IRIS_313-11894	O. sativa	indica	Vietnam	LOC TRANG MUON	0.373279	0.434202	-
IRIS_313-11899	O. sativa	indica	Thailand	MAHA CHAI	0.355636	0.412606	-
IRIS_313-11910	O. sativa	indica	China	YU HE HONG	0.379518	0.439037	-
IRIS_313-11925	O. sativa	indica	Thailand	SAWK GAM MAH	0.37847	0.430544	-
IRIS_313-11938	O. sativa	indica	Burkina Fasso	GNASSOUMADOUGOU	0.377831	0.458991	-
IRIS_313-11940	O. sativa	indica	Burkina Fasso	MALOBA(DISSI ROUGE)	0.39117	0.432381	-
IRIS_313-11947	O. sativa	indica	China	BIE LEI	0.384961	0.433923	-
IRIS_313-11957	O. sativa	indica	Thailand	DAW LUEY 4-3	0.337751	0.41808	-
IRIS_313-11958	O. sativa	indica	Thailand	PUANG MAHLAI KHAO	0.379343	0.442442	-
IRIS_313-11959	O. sativa	indica	Philippines	KAGIOS PUTI	0.362493	0.426621	-
IRIS_313-11967	O. sativa	indica	China	TANG DU GU	0.370142	0.408534	-
IRIS_313-11975	O. sativa	indica	Sierra Leone	PA LOSSES 3	0.350124	0.410901	-
IRIS_313-11977	O. sativa	indica	Madagascar	MAMORIAKA	0.370851	0.441702	-
IRIS_313-11985	O. sativa	indica	China	LI TOU ZHAN	0.360155	0.409127	-
IRIS_313-11988	O. sativa	indica	Sierra Leone	POTOQOIN	0.385179	0.447046	-
IRIS_313-11993	O. sativa	indica	Myanmar	LIM MA NO MA KHIN NYUNT	0.357532	0.418616	-
IRIS_313-11996	O. sativa	indica	Philippines	TUI(KIDAYAN)	0.313663	0.419099	-
IRIS_313-12007	O. sativa	indica	China	JIA GEN	0.36799	0.409265	-
IRIS_313-12011	O. sativa	indica	China	YU TOU ZHONG	0.318097	0.382	-
IRIS_313-12017	O. sativa	indica	Ghana	EX SANDEMA	0.35329	0.410746	-
IRIS_313-12027	O. sativa	indica	Indonesia	ACEH(SELECTION)	0.35677	0.399322	-
IRIS_313-12028	O. sativa	indica	Laos	Chao bong	0.37747	0.41898	-
IRIS_313-12050	O. sativa	indica	Myanmar	SHAN KAUK HNYIN	0.339475	0.378602	-
IRIS_313-12057	O. sativa	indica	China	AI JIAO ZI	0.346992	0.424775	-
IRIS_313-12072	O. sativa	indica	Myanmar	KYAUK KYI(LEAVES DROOPING)	0.374247	0.407353	-
IRIS_313-12078	O. sativa	indica	Vietnam	DAU NGHA THAI BINH	0.348792	0.410744	-
IRIS_313-12093	O. sativa	indica	Nepal	KARUEL	0.362695	0.412027	-
IRIS_313-12096	O. sativa	indica	Cambodia	NEANG CHEK	0.37014	0.44088	-
IRIS_313-12109	O. sativa	indica	Cambodia	ARITH	0.371772	0.425174	-
IRIS_313-12131	O. sativa	indica	Laos	<not provided>	0.382393	0.428813	-
IRIS_313-12138	O. sativa	indica	Bhutan	YADU-BARA	0.37851	0.421679	-
IRIS_313-12146	O. sativa	indica	Cambodia	AM BEUS	0.347252	0.422891	-
IRIS_313-12180	O. sativa	indica	Nepal	JHINUWA DHAN	0.380367	0.420124	-
IRIS_313-12182	O. sativa	indica	Nepal	NYAULI	0.352519	0.393126	-
IRIS_313-12187	O. sativa	indica	Laos	CHAM LEK	0.369629	0.427211	-
IRIS_313-12190	O. sativa	indica	Laos	Chao khaw nyao	0.380469	0.427196	-
IRIS_313-12207	O. sativa	indica	Laos	SALA	0.378005	0.416883	-
IRIS_313-12210	O. sativa	indica	Vietnam	CHAM TON	0.337436	0.41863	-
IRIS_313-12220	O. sativa	indica	Laos	Chao khie khouay	0.380264	0.420732	-
IRIS_313-12222	O. sativa	indica	Laos	Lam Boun	0.353997	0.404516	-
IRIS_313-12249	O. sativa	indica	Cambodia	DAMNOUEB PHDAU PEN	0.366437	0.417359	-
IRIS_313-12261	O. sativa	indica	Laos	Ea tom	0.360453	0.417433	-
IRIS_313-12268	O. sativa	indica	Myanmar	MAYATAUNG	0.374349	0.419501	-
IRIS_313-12269	O. sativa	indica	Myanmar	SHWEWARHNAN	0.387366	0.443866	-
IRIS_313-12270	O. sativa	indica	Myanmar	TOAM JUM	0.35808	0.4203	-
IRIS_313-12275	O. sativa	indica	China	MAGU	0.328679	0.396063	-
IRIS_313-12288	O. sativa	indica	Myanmar	NGWE-TOE-KYE	0.354055	0.423882	-
IRIS_313-12290	O. sativa	indica	Myanmar	JON JAN	0.335599	0.40114	-
IRIS_313-12291	O. sativa	indica	Myanmar	NGA CHEKH FAT	0.382423	0.431888	-
IRIS_313-12292	O. sativa	indica	Myanmar	EMAHTAKYAN	0.351082	0.407934	-
IRIS_313-12296	O. sativa	indica	Myanmar	SABALINE	0.365013	0.409155	-
IRIS_313-12297	O. sativa	indica	Laos	LOUK PASOM	0.353964	0.39646	-
IRIS_313-12300	O. sativa	indica	Laos	NGAM KON DAM	0.383514	0.440124	-
IRIS_313-12301	O. sativa	indica	Laos	Ngon	0.357215	0.405841	-
IRIS_313-12329	O. sativa	indica	Laos	CHAO DO	0.346425	0.402333	-
IRIS_313-7681	O. sativa	indica	Mali	H15-23-DA	0.402766	0.441448	-
IRIS_313-7769	O. sativa	indica	Philippines	SALUMPIKIT	0.323116	0.403641	-
IRIS_313-7778	O. sativa	indica	Vietnam	SOMCAU 70 A	0.370818	0.427909	-
IRIS_313-8315	O. sativa	indica	India	ARC 11867	0.3612	0.397789	-
IRIS_313-8332	O. sativa	indica	India	ARC 15091	0.390315	0.461673	-
IRIS_313-8341	O. sativa	indica	Vietnam	BAT DO	0.362379	0.431614	-
IRIS_313-8383	O. sativa	indica	Philippines	GENE	0.308273	0.376579	-
IRIS_313-8386	O. sativa	indica	India	ARC 10812	0.379005	0.439708	-
IRIS_313-8401	O. sativa	indica	India	ARC 13530	0.35765	0.389717	-
IRIS_313-8405	O. sativa	indica	China	JIN JUN DAO	0.352873	0.405909	-
IRIS_313-8453	O. sativa	indica	India	ARC 18597	0.392796	0.449414	-
IRIS_313-8458	O. sativa	indica	India	ARC 18175	0.347197	0.428967	-
IRIS_313-8567	O. sativa	indica	Philippines	SINERBESA	0.35397	0.413707	-
IRIS_313-8585	O. sativa	indica	India	ARC 11901	0.372903	0.420486	-
IRIS_313-8603	O. sativa	indica	India	ARC 12884	0.334309	0.388465	-
IRIS_313-8657	O. sativa	indica	India	CO 19	0.378201	0.440549	-
IRIS_313-8659	O. sativa	indica	Myanmar	YA THAY SAN	0.387573	0.451735	-
IRIS_313-8699	O. sativa	indica	Sri Lanka	BALASURIYA A	0.354037	0.44045	-
IRIS_313-8743	O. sativa	indica	Taiwan	NIAO YAO	0.349024	0.405296	-
IRIS_313-8889	O. sativa	indica	China	LU MAO ZHAN	0.34799	0.374317	-
IRIS_313-8946	O. sativa	indica	India	ARC 11524	0.348176	0.393641	-
IRIS_313-8948	O. sativa	indica	Philippines	BUCAYAB	0.379416	0.433921	-
IRIS_313-8994	O. sativa	indica	India	ARC 14064	0.353948	0.419408	-
IRIS_313-9091	O. sativa	indica	Sri Lanka	SINNA SITHIRA KALI	0.364322	0.425203	-
IRIS_313-9114	O. sativa	indica	Thailand	LEUANG 28-1-87	0.356014	0.406723	-
IRIS_313-9182	O. sativa	indica	Myanmar	KHAO MON	0.387103	0.429504	-
IRIS_313-9184	O. sativa	indica	China	XI GAN JING REN	0.367071	0.414526	-
IRIS_313-9198	O. sativa	indica	Laos	Khao pong aev	0.385102	0.416582	-
IRIS_313-9243	O. sativa	indica	Philippines	MACAN BINUNDOK	0.338078	0.403153	-
IRIS_313-9285	O. sativa	indica	Myanmar	PALEPYU	0.325527	0.387472	-
IRIS_313-9317	O. sativa	indica	Vietnam	VEN THAP	0.345801	0.423228	-
IRIS_313-9347	O. sativa	indica	India	ARC 13778	0.280004	0.3601	-
IRIS_313-9402	O. sativa	indica	Sierra Leone	PA FADAYA	0.375456	0.433292	-
IRIS_313-9424	O. sativa	indica	India	ARC 5840	0.365325	0.430082	-
IRIS_313-9429	O. sativa	indica	Vietnam	RTS16	0.380849	0.427536	-
IRIS_313-9451	O. sativa	indica	Thailand	PAMAH S 18	0.346739	0.406079	-
IRIS_313-9555	O. sativa	indica	China	CHUA-DAU	0.363017	0.42397	-
IRIS_313-9560	O. sativa	indica	India	ARC 11857	0.361469	0.431645	-
IRIS_313-9590	O. sativa	indica	Indonesia	KETAN SERANG	0.352301	0.409918	-
IRIS_313-9609	O. sativa	indica	India	ARC 10594	0.371544	0.425925	-
IRIS_313-9619	O. sativa	indica	India	ARC 15845	0.384912	0.419264	-
IRIS_313-9634	O. sativa	indica	India	ARC 15873	0.347745	0.437166	-
IRIS_313-9637	O. sativa	indica	Vietnam	BONG BOI	0.352315	0.407949	-
IRIS_313-9687	O. sativa	indica	Sierra Leone	PA KABAKIE	0.353931	0.419148	-
IRIS_313-9791	O. sativa	indica	Malawi	LEAD	0.362332	0.448499	-
IRIS_313-9831	O. sativa	indica	Sri Lanka	PODIWEE	0.380374	0.463236	-
IRIS_313-9986	O. sativa	indica	Guinea-Bissau	SOM DIGUIME	0.402041	0.449892	-
B144	O. sativa	japonica	China	Huhui 628	0.0339371	0.011108	0.0158003
CX139	O. sativa	japonica	Portugal	Amareles	0.00571118	0.0166865	0.0217688		x
CX243	O. sativa	japonica	Philippines	IR47686-6-2-1-1	0.0109826	0.0152712	0.0300669
CX353	O. sativa	japonica	China	CAU1	0.00411707	0.00721347	0.00528442
CX371	O. sativa	japonica	Africa	NERICA 1	0.015116	0.00688553	0.0107583			x
IRIS_313-10152	O. sativa	japonica	Indonesia	KETAN MENAH	3.76946e-05	4.11477e-05	2.54542e-05
IRIS_313-10459	O. sativa	japonica	China	<not provided>	0.0272595	0.040704	0.0772783
IRIS_313-10918	O. sativa	japonica	Philippines	T.Q.QI. QINYUHAYUHA	0.021359	0.0267972	0.043102
IRIS_313-11044	O. sativa	japonica	Malaysia	BUKU	0.00332344	0.00100657	0.00102004
IRIS_313-11046	O. sativa	japonica	Malaysia	LALANGIT	0.000476644	0.00261258	0.00493519		x
IRIS_313-11153	O. sativa	japonica	India	CT45	0.0343239	0.0176667	0.0366892
IRIS_313-11495	O. sativa	japonica	Indonesia	ANENOE	5.69692e-05	0.000104023	0.000125857
IRIS_313-7924	O. sativa	japonica	Bolivia	IRAT 335	0.0316186	0.0524006	0.0838844		x
IRIS_313-8050	O. sativa	japonica	Italy	MIARA	0	3.39681e-06	0		x
IRIS_313-8057	O. sativa	japonica	Argentina	79 UPLA	0.000571932	0.000617505	0.00127616
IRIS_313-8060	O. sativa	japonica	Argentina	77 UPLA	0.000973859	0.00412736	0.00962853
IRIS_313-8061	O. sativa	japonica	Argentina	75 UPLA	0.000482283	0.00421329	0.0154022		x
IRIS_313-8160	O. sativa	japonica	Colombia	CT 58	0.000563823	0.0112657	0.0165594
IRIS_313-8735	O. sativa	japonica	Vietnam	NEP NGAU	0.0100922	0.00626705	0.00728412		x
IRIS_313-9523	O. sativa	japonica	Japan	RIKUTO KEMOCHI	0.000118579	0.000479293	0.000487752
IRIS_313-9691	O. sativa	japonica	Indonesia	SIFARASI	0.000496683	0.000157394	0.000104643
IRIS_313-9897	O. sativa	japonica	Philippines	BIKYAT	0.000103682	7.73057e-05	4.56268e-05
IRIS_313-9980	O. sativa	japonica	Argentina	FORTUNA INIA	0	0	6.85025e-06
B066	O. sativa	japonica (temperate)	China	Guangkexiangnuo	0.00137928	0.000838904	0.000126268
B100	O. sativa	japonica (temperate)	China	Hongkezhenuo	0.000318367	0.000221213	0.000188773			x
B102	O. sativa	japonica (temperate)	China	Maguzi	0.00577928	0.00348012	0.00380766
B109	O. sativa	japonica (temperate)	China	Lengshuigu 2	0.00260129	0.000626989	0.00157158		x
B110	O. sativa	japonica (temperate)	China	Huangpinuo	0.000276792	0.000273211	0.00050821
B111	O. sativa	japonica (temperate)	China	Zimangfeie	0.000291304	0.00029755	0.000531681
B148	O. sativa	japonica (temperate)	China	Lengshuinuo	0.000853805	0.000542717	0.000161365			x
B168	O. sativa	japonica (temperate)	Japan	Zhuyuan	0.000117802	0.000850013	0.000442662		x
B212	O. sativa	japonica (temperate)	China	Chikenuo	0.00983274	0.0111184	0.00864951
B223	O. sativa	japonica (temperate)	China	Cungunuo	0.000489924	0.000369009	0.000404858
B225	O. sativa	japonica (temperate)	China	Guantuibaihe 1	0.00318666	0.00204257	0.00684481
B230	O. sativa	japonica (temperate)	China	Banjiemang2	0.000369351	0.000333696	0.000268901			x
CX78	O. sativa	japonica (temperate)	United States	M401	2.72841e-05	2.31263e-05	2.4505e-05		x
IRIS_313-10083	O. sativa	japonica (temperate)	Spain	BETIS	0	9.81553e-06	1.71932e-05
IRIS_313-10111	O. sativa	japonica (temperate)	Italy	MOLO	1.85636e-05	6.86607e-05	7.54396e-05
IRIS_313-10119	O. sativa	japonica (temperate)	Italy	GITANO	0	1.63123e-05	1.36843e-05			x
IRIS_313-10617	O. sativa	japonica (temperate)	<not provided>	KARA SHALI	0.00426701	0.00343569	0.00216087
IRIS_313-10916	O. sativa	japonica (temperate)	Cambodia	SRAU SLAP	9.86335e-05	6.88141e-05	0.000162372		x
IRIS_313-12059	O. sativa	japonica (temperate)	China	LIGEN 2	7.35537e-05	6.57942e-05	8.60804e-05
IRIS_313-12060	O. sativa	japonica (temperate)	China	LIJIAN 942	0.000302253	0.000202506	0.000173363
IRIS_313-8023	O. sativa	japonica (temperate)	Italy	RIZZOTTO 51-1	1.79943e-05	2.6178e-05	3.07004e-05
IRIS_313-8024	O. sativa	japonica (temperate)	Italy	RIBE 253	4.62022e-05	6.49891e-06	1.02282e-05
IRIS_313-8025	O. sativa	japonica (temperate)	Italy	ITALPATNA 48	1.77702e-05	6.48193e-06	6.76155e-06
IRIS_313-8026	O. sativa	japonica (temperate)	Italy	GIOVANNI MARCHETTI	0.000553608	2.3266e-05	6.9651e-06
IRIS_313-8032	O. sativa	japonica (temperate)	Italy	PIEMONTE	9.01648e-06	1.29849e-05	6.76819e-06
IRIS_313-8039	O. sativa	japonica (temperate)	Italy	LOTO	0	6.55811e-06	1.37893e-05
IRIS_313-8041	O. sativa	japonica (temperate)	Italy	GRALDO	0	1.63651e-05	1.03246e-05
IRIS_313-8049	O. sativa	japonica (temperate)	Italy	LORD	9.17448e-06	6.52239e-06	1.71275e-05
IRIS_313-8053	O. sativa	japonica (temperate)	Italy	RUBIDIO	0	6.54339e-06	3.42571e-06
IRIS_313-8058	O. sativa	japonica (temperate)	Argentina	91 UPLA	0.00901455	0.0037121	0.0049472
IRIS_313-8090	O. sativa	japonica (temperate)	Spain	MARENY	8.94214e-06	9.72687e-06	1.0214e-05
IRIS_313-8114	O. sativa	japonica (temperate)	Portugal	FAISCA	9.20471e-05	0.000753651	0.000105815
IRIS_313-8115	O. sativa	japonica (temperate)	Portugal	FAMILIA 181	9.13643e-06	9.72832e-06	1.70513e-05
IRIS_313-8116	O. sativa	japonica (temperate)	Portugal	HAREM	0.000109733	0.000699405	0.000482996
IRIS_313-8118	O. sativa	japonica (temperate)	Portugal	IBO 400	0.000362056	0.000300597	0.00207742		x
IRIS_313-8121	O. sativa	japonica (temperate)	Italy	MESTRE	0.000959512	0.00273	0.00515763
IRIS_313-8127	O. sativa	japonica (temperate)	Bulgaria	POLIZESTI 28	0.000121545	0.000311973	0.000379257
IRIS_313-8139	O. sativa	japonica (temperate)	Portugal	SANDOCA	0.000583942	0.00129279	0.0024736
IRIS_313-8145	O. sativa	japonica (temperate)	Portugal	SUPER	0.000108356	0.000117438	0.0001334
IRIS_313-8158	O. sativa	japonica (temperate)	Colombia	CT 23	0	0	1.37275e-05
IRIS_313-8159	O. sativa	japonica (temperate)	Colombia	CT 36	0	3.26919e-06	1.36998e-05
IRIS_313-8166	O. sativa	japonica (temperate)	France	CALENDAL	9.12276e-06	6.50699e-06	1.70178e-05
IRIS_313-8177	O. sativa	japonica (temperate)	Italy	AUGUSTO	8.91218e-06	6.47971e-06	1.69595e-05
IRIS_313-8195	O. sativa	japonica (temperate)	Italy	LUXOR	0	0	0
IRIS_313-8200	O. sativa	japonica (temperate)	Italy	OPALE	0.000765738	0.00195429	0.00191151
IRIS_313-8214	O. sativa	japonica (temperate)	Greece	MELAS	2.70431e-05	1.62837e-05	1.35667e-05		x
IRIS_313-8356	O. sativa	japonica (temperate)	Philippines	BLICCA	0.000287837	5.61505e-05	4.15205e-05
IRIS_313-8444	O. sativa	japonica (temperate)	United States	M 203	0.000174652	0.000326116	0.000249371		x
IRIS_313-8627	O. sativa	japonica (temperate)	United States	PRELUDE	3.66966e-05	9.90426e-06	6.83181e-06
IRIS_313-9239	O. sativa	japonica (temperate)	Indonesia	RIMBUN	0.000379463	0.000391863	0.000291593		x
IRIS_313-9774	O. sativa	japonica (temperate)	Turkey	EGYPTIAN	7.26243e-05	0.00117477	0.000944844
B043	O. sativa	japonica (tropical)	Australia	YR 83-23-11	4.65506e-05	0.00219895	0.00178177			x
CX266	O. sativa	japonica (tropical)	Philippines	DINORADO	4.90273e-05	6.58857e-05	0.000159223
IRIS_313-10228	O. sativa	japonica (tropical)	China	HAN NUO	0.0258837	0.00955431	0.014003		x
IRIS_313-10577	O. sativa	japonica (tropical)	Philippines	IFUGAO RICE	6.47644e-05	3.28164e-05	2.38347e-05			x
IRIS_313-10582	O. sativa	japonica (tropical)	Philippines	QINOGNAS	4.62783e-05	5.59387e-05	4.43756e-05
IRIS_313-10644	O. sativa	japonica (tropical)	Philippines	BUSIYETAN	0.00011133	0.000145784	0.000444028		x
IRIS_313-10645	O. sativa	japonica (tropical)	Philippines	LENKIBE-N	7.46701e-05	4.98104e-05	5.55174e-05
IRIS_313-10703	O. sativa	japonica (tropical)	Malaysia	PADI ADONG DUMARAT	0.000206224	0.000106601	6.31951e-05
IRIS_313-10704	O. sativa	japonica (tropical)	Malaysia	PADI DARAWAL	9.3348e-05	0.000133403	0.000230116
IRIS_313-10722	O. sativa	japonica (tropical)	Sri Lanka	GODAWEL	0.00875342	0.00503368	0.00165499
IRIS_313-10743	O. sativa	japonica (tropical)	Indonesia	SERAJU	0.000112545	6.68682e-05	6.98305e-05		x
IRIS_313-10758	O. sativa	japonica (tropical)	Indonesia	AEN METAN	0.00243921	0.00107012	0.00085904
IRIS_313-10776	O. sativa	japonica (tropical)	Indonesia	KABADOKA	7.6864e-05	0.000260176	0.000136237
IRIS_313-10793	O. sativa	japonica (tropical)	Indonesia	MELIK	0.00141529	0.000601509	0.00110954
IRIS_313-10795	O. sativa	japonica (tropical)	Indonesia	MLATI	0.00250033	0.000100787	0.000130322
IRIS_313-10796	O. sativa	japonica (tropical)	Indonesia	MOLOG	0.000402708	0.00011621	0.000205295		x
IRIS_313-10798	O. sativa	japonica (tropical)	Indonesia	NOGO-BELE 2	0.000232879	0.000235283	0.000246317
IRIS_313-10799	O. sativa	japonica (tropical)	Indonesia	PAE ONGGA	5.66562e-05	0.00012104	6.34773e-05
IRIS_313-10829	O. sativa	japonica (tropical)	Philippines	INAMBOG	0.000116099	4.37225e-05	5.688e-05
IRIS_313-10832	O. sativa	japonica (tropical)	Philippines	MALASAY	7.49036e-05	5.00872e-05	6.34294e-05
IRIS_313-10931	O. sativa	japonica (tropical)	Philippines	PAKWALAN	2.82411e-05	3.02511e-05	5.67255e-05
IRIS_313-10945	O. sativa	japonica (tropical)	Indonesia	BULAK	0.000124688	0.000281581	0.00018718
IRIS_313-10946	O. sativa	japonica (tropical)	Indonesia	MANGGE	0.000323446	0.000480253	0.000603539
IRIS_313-10949	O. sativa	japonica (tropical)	Indonesia	TEKALAK	0.000101929	0.00015381	0.000173001		x
IRIS_313-10952	O. sativa	japonica (tropical)	Indonesia	KILANG MEDU	6.68666e-05	3.36372e-05	0.00011378
IRIS_313-10953	O. sativa	japonica (tropical)	Indonesia	PADI ABUNG KUNING	0.000387971	0.000184524	0.000213665
IRIS_313-10957	O. sativa	japonica (tropical)	Indonesia	RANGKAI KEPEL	0.000469394	0.000177184	0.000713861
IRIS_313-10958	O. sativa	japonica (tropical)	Indonesia	RENIK BELITI	6.6244e-05	6.39481e-05	8.16367e-05
IRIS_313-10959	O. sativa	japonica (tropical)	Indonesia	SITABO-TABO	0.00020501	0.0001631	0.000160471		x
IRIS_313-10960	O. sativa	japonica (tropical)	Indonesia	SUNGKAI	0.000262881	0.0002377	7.39369e-05
IRIS_313-10992	O. sativa	japonica (tropical)	Philippines	PILIT TAPUL	0.00133887	0.000314806	0.000251687
IRIS_313-10993	O. sativa	japonica (tropical)	Philippines	LANNAB	2.86112e-05	6.76837e-06	2.13177e-05
IRIS_313-11001	O. sativa	japonica (tropical)	Indonesia	PAEDAI SOBUDI	0.00012133	6.03274e-05	7.72212e-05
IRIS_313-11003	O. sativa	japonica (tropical)	Indonesia	PAE MEETO	0	9.16804e-05	0.000495367		x
IRIS_313-11004	O. sativa	japonica (tropical)	Indonesia	PAE SANGGULA	3.83936e-05	0.000101877	0.000175156
IRIS_313-11009	O. sativa	japonica (tropical)	Indonesia	PULUT HALAPA	0.000102347	4.69361e-05	9.11878e-05
IRIS_313-11045	O. sativa	japonica (tropical)	Malaysia	ENGKABANG	7.45976e-05	8.31725e-05	5.18629e-05
IRIS_313-11248	O. sativa	japonica (tropical)	Thailand	NIAW KHAMIN	0.000243569	0.00154519	0.00244883
IRIS_313-11313	O. sativa	japonica (tropical)	Indonesia	PADI RENDAH	0.000348378	0.00128471	0.00284131
IRIS_313-11314	O. sativa	japonica (tropical)	Indonesia	PELAU	2.80479e-05	5.41389e-05	2.47207e-05
IRIS_313-11328	O. sativa	japonica (tropical)	Malaysia	PADI BURIH	1.86529e-05	3.66093e-05	2.80381e-05		x
IRIS_313-11329	O. sativa	japonica (tropical)	Malaysia	PADI JALAI BELA	7.3022e-05	3.28815e-05	4.86456e-05
IRIS_313-11396	O. sativa	japonica (tropical)	Indonesia	MAS	0.000208653	0.000226555	0.000349547
IRIS_313-11397	O. sativa	japonica (tropical)	Indonesia	TAMBU	0.00014394	0.000419756	0.000228586
IRIS_313-11906	O. sativa	japonica (tropical)	Indonesia	SULUS BALOK	0.000350724	0.000599452	0.000341902		x
IRIS_313-11907	O. sativa	japonica (tropical)	Indonesia	TINAROH	0.000180218	0.000235874	7.6364e-05
IRIS_313-11913	O. sativa	japonica (tropical)	Philippines	BUAGKOG	0.000279402	7.28043e-05	0.000187213
IRIS_313-11970	O. sativa	japonica (tropical)	Indonesia	BUNTU DOMBA 1	5.60339e-05	4.69178e-05	6.63723e-05
IRIS_313-12006	O. sativa	japonica (tropical)	Malaysia	PADI HANGIR	5.79341e-05	0.000188967	0.000124262
IRIS_313-12031	O. sativa	japonica (tropical)	Philippines	P.T.Q. QINDONAAL	1.91106e-05	1.68941e-05	1.05489e-05		x
IRIS_313-12045	O. sativa	japonica (tropical)	Indonesia	BUYAN	4.65341e-05	4.33495e-05	0.000101055
IRIS_313-12068	O. sativa	japonica (tropical)	Indonesia	PULUT KETAN	0.000184077	0.00102114	0.00151415
IRIS_313-12069	O. sativa	japonica (tropical)	Indonesia	PULUT MAS	0	2.99123e-05	5.55494e-05		x
IRIS_313-12070	O. sativa	japonica (tropical)	Malaysia	BABELIONG	0.000141806	6.98361e-05	0.000132253
IRIS_313-12108	O. sativa	japonica (tropical)	Malaysia	PARAI JALEY MASIK	6.47585e-05	4.3353e-05	5.91288e-05
IRIS_313-12241	O. sativa	japonica (tropical)	Indonesia	SEMENDANG	3.80257e-05	2.71711e-05	7.22658e-06
IRIS_313-12272	O. sativa	japonica (tropical)	Philippines	MALAGKIT (ITIM)	0.000120281	9.29066e-05	0.000297664
IRIS_313-12285	O. sativa	japonica (tropical)	Malaysia	PADI MIAT (KECIL)	5.68526e-05	3.67284e-05	3.52125e-05		x
IRIS_313-7866	O. sativa	japonica (tropical)	Colombia	CNA-7\BO\1\1>33-13-6-1	0.0216743	0.0284188	0.0302547
IRIS_313-7883	O. sativa	japonica (tropical)	Indonesia	GANIGI	0.000120017	6.23937e-05	5.45416e-05
IRIS_313-7885	O. sativa	japonica (tropical)	Indonesia	GOGO	0.000555639	0.00318419	0.00333535
IRIS_313-7907	O. sativa	japonica (tropical)	Philippines	IR 68704-145-1-1-B	0.0170351	0.0165013	0.0209983
IRIS_313-8027	O. sativa	japonica (tropical)	Italy	ANSEATICO	0.000466299	3.25788e-06	2.03689e-05		x
IRIS_313-8155	O. sativa	japonica (tropical)	Russia	KULON	0	0	3.4233e-06		x
IRIS_313-8170	O. sativa	japonica (tropical)	France	MEJANES 2	9.26046e-05	1.63793e-05	1.03338e-05		x
IRIS_313-8213	O. sativa	japonica (tropical)	France	GRAAL	0.000112381	3.64161e-05	5.85367e-05
IRIS_313-8279	O. sativa	japonica (tropical)	Malaysia	SAWAH	4.68367e-05	0.000135767	0.000386343
IRIS_313-8381	O. sativa	japonica (tropical)	Malaysia	PURAK SIRIBA	3.72974e-05	6.63011e-05	0.000103384
IRIS_313-8431	O. sativa	japonica (tropical)	Philippines	BOCAO	5.59816e-05	5.26659e-05	3.77893e-05
IRIS_313-8572	O. sativa	japonica (tropical)	Philippines	ONOY	0.000139397	3.2847e-05	4.78482e-05
IRIS_313-8626	O. sativa	japonica (tropical)	Malaysia	BANJANG	1.86808e-05	3.66142e-05	2.42975e-05
IRIS_313-8690	O. sativa	japonica (tropical)	Vietnam	NEP HOA VANG	0.00500907	0.00170742	0.00426762
IRIS_313-8865	O. sativa	japonica (tropical)	Indonesia	PADI SEPAH	0.000236532	6.6534e-05	0.000217219
IRIS_313-8894	O. sativa	japonica (tropical)	Malaysia	LEKATAN	5.56958e-05	3.34448e-05	3.16948e-05
IRIS_313-8955	O. sativa	japonica (tropical)	Malaysia	LASAT PUTIH	1.87175e-05	4.67483e-05	2.44632e-05
IRIS_313-9129	O. sativa	japonica (tropical)	Indonesia	LAYANDABU	5.70472e-05	4.42108e-05	1.41863e-05
IRIS_313-9366	O. sativa	japonica (tropical)	United States	IMPROVED BLUE ROSE	8.96877e-06	6.60502e-06	3.46217e-06
IRIS_313-9423	O. sativa	japonica (tropical)	Philippines	AGUYOD	0.000556395	0.000419502	0.000677083
IRIS_313-9470	O. sativa	japonica (tropical)	Indonesia	SAHULO FACHE SOYO	0.000244724	7.62347e-05	0.000100032
IRIS_313-9568	O. sativa	japonica (tropical)	Malaysia	PAMPANGON(H)	0.000104206	7.65804e-05	9.36466e-05		x
*see Material and Methods and Fig. S2
