# Supplementary material for: Origin of the Aromatic Group of Cultivated Rice (Oryza sativa L.) Traced to the Indian Subcontinent
Source: Genome Biol Evol. 2019 Feb 21;11(3):832–43. doi: 10.1093/gbe/evz039 (PMC6427689; doi:10.1093/gbe/evz039)
Supplement: Supplementary Data [file evz039_supp.zip › Table_S2.xlsx]

## Sheet: Sheet1
Accession	Species/group	SRA dataset used	Raw data (Mb)	Mapping depth of the chloroplast genome (x)	Stdandard deviation of mapping depth	Fraction of raw data in the final chloroplast assembly (%)	Chloroplast haplotype*
W0101	O. rufipogon	ERR068593	558	423.3	168.1	10.2	C01
W0102	O. rufipogon	ERR068594	549	453.4	345.1	11.1	C01
W0103	O. rufipogon	ERR068595	464	401	339.7	11.6	C01
W0106	O. rufipogon	ERR068596	710	555.6	248.8	10.5	C01
W0107	O. rufipogon	ERR068597	756	800.8	265.7	14.3	C01
W0108	O. rufipogon	ERR068598	698	458.9	105.4	8.8	C02
W0120	O. rufipogon	ERR068599	379	240.5	195.9	8.5	A19
W0121	O. rufipogon	ERR068600	435	381.5	318.9	11.8	A19
W0123	O. rufipogon	ERR068601	102	22.9	51.5	3	C01
W0124	O. rufipogon	ERR068602	419	271.5	264.9	8.7	D02
W0125	O. rufipogon	ERR068603	893	1112.1	272.4	16.8	C02
W0126	O. rufipogon	ERR068604	638	672.7	156.9	14.2	C02
W0128	O. rufipogon	ERR068605	946	647.1	142.5	9.2	A04
W0130	O. rufipogon	ERR068606	422	601.8	230.5	19.2	A04
W0132	O. rufipogon	ERR068607	549	815.5	396.4	20	C05
W0133	O. rufipogon	ERR068608	319	442.6	175.2	18.7	A04
W0134	O. rufipogon	ERR068609	458	542.8	340.1	15.9	C08
W0135	O. rufipogon	ERR068610	334	442.8	167.1	17.8	C08
W0136	O. rufipogon	ERR068611	225	263.9	207.9	15.8	C02
W0137	O. rufipogon	ERR068612	349	468.1	207.7	18	C02
W0138	O. rufipogon	ERR068613	400	542.8	323.8	18.3	C02
W0141	O. rufipogon	ERR068614	437	578.8	306.9	17.8	A16
W0143	O. rufipogon	ERR068615	1283	759.6	158	8	A12
W0144	O. rufipogon	ERR068616	269	291.3	248.9	14.6	C01
W0145	O. rufipogon	ERR068617	121	107.8	106.7	12	B03
W0147	O. rufipogon	ERR068618	82	54.9	23.9	9	C01
W0148	O. rufipogon	ERR068619	608	528.2	142.9	11.7	C01
W0149	O. rufipogon	ERR068620	621	538.3	291.8	11.7	C02
W0151	O. rufipogon	ERR068621	763	933.2	351.8	16.5	C01
W0152	O. rufipogon	ERR068622	679	565.8	293.1	11.2	C01
W0153	O. rufipogon	ERR068623	996	1067	291.4	14.4	C08
W0157	O. rufipogon	ERR068624	471	328.7	319.5	9.4	F07
W0163	O. rufipogon	ERR068625	1322	791.8	174.4	8.1	A12
W0164	O. rufipogon	ERR068626	620	675.1	197.4	14.7	A12
W0165	O. rufipogon	ERR068627	429	218.7	210.4	6.9	C20
W0166	O. rufipogon	ERR068628	296	163.7	171.8	7.4	F01
W0168	O. rufipogon	ERR068629	617	662.5	184.1	14.4	C04
W0169	O. rufipogon	ERR068630	439	352.1	199.5	10.8	C05
W0170	O. rufipogon	ERR068631	723	571.3	371.7	10.6	C07
W0171	O. rufipogon	ERR068632	2373	1865.3	409	10.6	D01
W0172	O. rufipogon	ERR068633	444	470.1	130.3	14.2	C02
W0173	O. rufipogon	ERR068634	754	736	192.4	13.1	C07
W0174	O. rufipogon	ERR068635	1201	960.7	205.6	10.8	A12
W0175	O. rufipogon	ERR068636	1441	762.2	169.3	7.1	C02
W0176	O. rufipogon	ERR068637	545	477.4	139.3	11.8	A34
W0178	O. rufipogon	ERR068638	415	510.1	136.7	16.5	A01
W0179	O. rufipogon	ERR068639	424	454.1	118.8	14.4	A01
W0180	O. rufipogon	ERR068640	1300	1733.3	384.8	17.9	B01
W0234	O. rufipogon	ERR068641	803	507.3	146.1	8.5	B01
W0549	O. rufipogon	ERR068642	529	481	133.6	12.2	C08
W0573	O. rufipogon	ERR068643	728	943.8	264.7	17.4	C02
W0574	O. rufipogon	ERR068644	934	1149.1	320.8	16.6	A04
W0576	O. rufipogon	ERR068645	1443	1192.7	254.7	11.1	B01
W0587	O. rufipogon	ERR068646	537	445.8	126.7	11.2	B03
W0589	O. rufipogon	ERR068647	475	551.7	155.8	15.6	A04
W0590	O. rufipogon	ERR068648	760	615.2	154.6	10.9	B01
W0593	O. rufipogon	ERR068649	331	372.8	133.6	15.2	C08
W0594	O. rufipogon	ERR068650	539	519.2	208.4	13	C02
W0596	O. rufipogon	ERR068651	418	300.7	109.8	9.7	C02
W0599	O. meridionalis	ERR069051	871	516.4	206.4	8	o2
W0600	O. rufipogon	ERR068652	381	270.8	107.7	9.6	B16
W0605	O. rufipogon	ERR068653	355	444.6	161.1	16.9	C01
W0606	O. rufipogon	ERR068654	466	311.4	117	9	F01
W0610	O. rufipogon	ERR068655	280	306.5	114.6	14.7	A13
W0621	O. rufipogon	ERR068656	548	497.4	191	12.2	E01
W0623	O. rufipogon	ERR068657	197	235.8	92.1	16.1	E04
W0624	O. rufipogon	ERR068658	305	322.3	124	14.2	B03
W0625	O. rufipogon	ERR068659	198	232.2	89.4	15.8	A16
W0626	O. rufipogon	ERR068660	800	454.4	246.7	7.6	C01
W0627	O. rufipogon	ERR068661	509	523.4	255.2	13.8	C01
W0628	O. rufipogon	ERR068662	905	794.3	251.5	11.8	F01
W0629	O. rufipogon	ERR068663	141	124	64.9	11.8	A16
W0630	O. rufipogon	ERR068664	318	278.4	153.1	11.8	A13
W0631	O. rufipogon	ERR068665	204	225.1	104.1	14.8	A13
W0632	O. rufipogon	ERR068666	503	546.7	267.5	14.6	A13
W0633	O. rufipogon	ERR068667	196	255.1	122.5	17.5	A13
W0634	O. rufipogon	ERR068668	443	501	269.9	15.2	C05
W0635	O. rufipogon	ERR068669	206	134.7	73.8	8.8	C05
W0636	O. meridionalis	ERR069043	374	252.5	124.2	9.1	o6
W0637	O. rufipogon	ERR068670	376	274.6	150.1	9.8	F01
W0638	O. rufipogon	ERR068671	491	295.5	140.1	8.1	A15
W0639	O. rufipogon	ERR068672	263	282.2	71.1	14.4	A04
W1080	O. rufipogon	ERR068673	608	368	94.1	8.1	A04
W1082	O. rufipogon	ERR068674	559	416.6	102.4	10	A04
W1083	O. rufipogon	ERR068675	541	381.7	94.2	9.5	A04
W1084	O. rufipogon	ERR068676	629	420.6	107.9	9	A04
W1086	O. rufipogon	ERR068677	587	472.2	120.4	10.8	A04
W1087	O. rufipogon	ERR068678	2444	2008	589.2	11.1	C14
W1090	O. rufipogon	ERR068679	101	101.4	26.6	13.5	A04
W1092	O. rufipogon	ERR068680	491	293.3	79.7	8	A04
W1093	O. rufipogon	ERR068681	1994	1648.9	496.1	11.1	B01
W1096	O. rufipogon	ERR068682	1894	1769.7	560.2	12.6	A04
W1102	O. rufipogon	ERR068683	333	348.3	84.6	14.1	A04
W1105	O. rufipogon	ERR068684	590	422.7	107.3	9.6	A04
W1107	O. rufipogon	ERR068685	626	480	122.3	10.3	A04
W1111	O. rufipogon	ERR068686	718	568	145.2	10.6	A04
W1112	O. rufipogon	ERR068687	299	188	80.2	8.5	A04
W1114	O. rufipogon	ERR068688	472	390.1	158	11.1	D02
W1117	O. rufipogon	ERR068689	621	457.9	195.2	9.9	B01
W1119	O. rufipogon	ERR068690	690	632.3	258.2	12.3	C14
W1121	O. rufipogon	ERR068691	461	504.4	194.4	14.7	A04
W1122	O. rufipogon	ERR068692	1359	1155.7	221.5	11.4	F01
W1124	O. rufipogon	ERR068693	1223	539.4	227.7	5.9	C05
W1126	O. rufipogon	ERR068694	1114	874.3	170.4	10.6	B03
W1142	O. rufipogon	ERR068695	415	302.8	123.6	9.8	C01
W1143	O. rufipogon	ERR068696	300	306.3	125.6	13.7	C01
W1161	O. rufipogon	ERR068697	535	365.6	150.3	9.2	C02
W1214	O. rufipogon	ERR068698	1141	959.6	195.6	11.3	o1
W1230	O. rufipogon	ERR068699	382	379.7	156.1	13.4	C15
W1235	O. meridionalis	ERR069046	460	669.6	259.5	19.6	o1
W1236	O. rufipogon	ERR068700	357	326.1	136.4	12.3	B01
W1238	O. rufipogon	ERR068701	317	199.2	62.5	8.5	o1
W1239	O. meridionalis	ERR069044	552	413.4	144.2	10.1	o1
W1244	O. rufipogon	ERR068702	343	340.7	110.2	13.4	E05
W1292	O. rufipogon	ERR068703	384	322.1	107.5	11.3	B03
W1294	O. rufipogon	ERR068704	364	331.4	114.8	12.3	C02
W1295	O. rufipogon	ERR068705	420	334	107.8	10.7	B03
W1532	O. rufipogon	ERR068706	361	272.6	93.6	10.2	A04
W1533	O. rufipogon	ERR068707	351	229.7	71	8.8	C01
W1534	O. rufipogon	ERR068708	250	231.1	73.8	12.4	C22
W1536	O. rufipogon	ERR068709	305	337.1	110.9	14.9	C02
W1542	O. rufipogon	ERR068710	417	311.1	102.4	10	C21
W1546	O. rufipogon	ERR068711	430	475.7	151.4	14.9	C04
W1547	O. rufipogon	ERR068712	658	686	211.7	14	C04
W1550	O. rufipogon	ERR068713	1530	1237.7	252.4	10.9	B03
W1551	O. rufipogon	ERR068714	605	492.2	158.6	10.9	C04
W1552	O. rufipogon	ERR068715	594	562.9	168.9	12.8	D02
W1553	O. rufipogon	ERR068716	429	328.8	99.9	10.3	B04
W1554	O. rufipogon	ERR068717	1214	2384.4	571.7	26.4	B04
W1555	O. rufipogon	ERR068718	361	392.5	112.5	14.6	E01
W1556	O. rufipogon	ERR068719	443	309.7	95.7	9.4	F01
W1557	O. rufipogon	ERR068720	274	246.8	72	12.1	A01
W1558	O. rufipogon	ERR068721	1070	926.3	204.8	11.6	A01
W1559	O. rufipogon	ERR068722	1704	1152.6	285.1	9.1	C16
W1560	O. rufipogon	ERR068723	570	515.4	156.5	12.2	C01
W1619	O. rufipogon	ERR068724	390	324.9	97.9	11.2	A04
W1666	O. rufipogon	ERR068725	268	283.5	85.5	14.2	C05
W1668	O. rufipogon	ERR068726	534	390.5	120.5	9.8	A01
W1669	O. rufipogon	ERR068727	1404	871.9	151.6	8.4	C02
W1675	O. rufipogon	ERR068728	449	247.1	73.1	7.4	A19
W1676	O. rufipogon	ERR068729	443	236.4	80.8	7.2	C01
W1677	O. rufipogon	ERR068730	1030	341.2	124.1	4.5	C01
W1679	O. rufipogon	ERR068731	537	388.5	140.6	9.7	A04
W1681	O. rufipogon	ERR068732	355	313.3	111.8	11.9	C01
W1683	O. rufipogon	ERR068733	2643	2916.7	670.7	14.8	A04
W1685	O. rufipogon	ERR068734	594	329.2	123.1	7.5	C01
W1687	O. rufipogon	ERR068735	911	851.9	321.9	12.6	F03
W1690	O. rufipogon	ERR068736	558	493.2	171.1	11.9	C16
W1695	O. rufipogon	ERR068737	457	410.5	143.7	12.1	C16
W1696	O. rufipogon	ERR068738	262	323.9	111.9	16.6	B03
W1698	O. rufipogon	ERR068739	644	544.3	204.2	11.4	C04
W1700	O. rufipogon	ERR068740	425	505.2	176.3	16	C04
W1715	O. rufipogon	ERR068741	1936	1381.3	320.2	9.6	C23
W1716	O. rufipogon	ERR068742	1557	1035.2	279.9	8.9	C06
W1718	O. rufipogon	ERR068743	614	487	182.8	10.7	A01
W1719	O. rufipogon	ERR068744	391	305	89.6	10.5	A16
W1721	O. rufipogon	ERR068745	371	417.2	112.4	15.1	A06
W1723	O. rufipogon	ERR068746	421	366.3	104.3	11.7	C13
W1724	O. rufipogon	ERR068747	591	587.6	166.2	13.4	C06
W1725	O. rufipogon	ERR068748	2660	3412	832.1	17.3	C06
W1726	O. rufipogon	ERR068749	516	503.8	143	13.1	C04
W1727	O. rufipogon	ERR068750	569	709.1	202.2	16.8	C04
W1731	O. rufipogon	ERR068751	596	704.8	202.7	15.9	C01
W1732	O. rufipogon	ERR068752	547	551.3	154.8	13.6	C02
W1735	O. rufipogon	ERR068753	672	610.7	175.9	12.2	A04
W1736	O. rufipogon	ERR068754	641	486.9	140.2	10.2	A13
W1737	O. rufipogon	ERR068755	450	438.9	125.6	13.1	C01
W1738	O. rufipogon	ERR068756	752	700.1	204.8	12.5	C01
W1739	O. rufipogon	ERR068757	507	607.9	185.4	16.1	E02
W1740	O. rufipogon	ERR068758	791	726.7	211.8	12.4	A04
W1741	O. rufipogon	ERR068759	519	618.7	164.1	16	A04
W1742	O. rufipogon	ERR068760	629	577.8	282.6	12.4	F02
W1743	O. rufipogon	ERR068761	428	355.7	179.3	11.2	C01
W1746	O. rufipogon	ERR068762	932	674.1	286.8	9.7	A04
W1747	O. rufipogon	ERR068763	525	486.7	157.9	12.5	A04
W1748	O. rufipogon	ERR068764	2517	1988	822.6	10.6	A04
W1749	O. rufipogon	ERR068765	521	499	197.4	12.9	C01
W1750	O. rufipogon	ERR068766	767	812.3	225.7	14.3	C01
W1751	O. rufipogon	ERR068767	280	274.4	144.3	13.2	C01
W1753	O. rufipogon	ERR068768	572	503	198	11.8	C01
W1754	O. rufipogon	ERR068769	825	875.2	263.2	14.3	C01
W1756	O. rufipogon	ERR068770	422	463.7	231.9	14.8	A04
W1757	O. rufipogon	ERR068771	1488	1600.1	310.1	14.5	A04
W1759	O. rufipogon	ERR068772	1100	970.6	452.5	11.9	A04
W1761	O. rufipogon	ERR068773	477	474	100.1	13.4	C01
W1762	O. rufipogon	ERR068774	344	491.5	102.6	19.2	C01
W1766	O. rufipogon	ERR068775	1254	1083.4	456.7	11.6	C05
W1770	O. rufipogon	ERR068776	437	417.7	84.3	12.9	C01
W1777	O. rufipogon	ERR068777	1899	1710.5	414.3	12.1	A04
W1780	O. rufipogon	ERR068778	912	1166.3	282.5	17.2	C05
W1782	O. rufipogon	ERR068779	1367	1697.9	387.2	16.7	F02
W1783	O. rufipogon	ERR068780	164	145.9	31.1	12	C18
W1784	O. rufipogon	ERR068781	213	259.2	54.8	16.4	F02
W1787	O. rufipogon	ERR068782	690	804.1	163.3	15.7	C07
W1788	O. rufipogon	ERR068783	1159	1092.1	227.2	12.7	C04
W1790	O. rufipogon	ERR068784	2642	3189.1	778.6	16.2	A01
W1792	O. rufipogon	ERR068785	1065	1019.2	226.9	12.9	B12
W1794	O. rufipogon	ERR068786	743	752	149.2	13.6	B04
W1795	O. rufipogon	ERR068787	814	715	146.1	11.8	B03
W1798	O. rufipogon	ERR068788	1289	986.4	234.8	10.3	B03
W1802	O. rufipogon	ERR068789	713	577.6	120.3	10.9	F01
W1803	O. rufipogon	ERR068790	284	350.8	90.6	16.6	C17
W1804	O. rufipogon	ERR068791	1566	1576.5	411.1	13.5	F05
W1806	O. rufipogon	ERR068792	697	638.9	179.6	12.3	F05
W1807	O. rufipogon	ERR068793	253	349.9	93.5	18.6	C18
W1809	O. rufipogon	ERR068794	615	661.7	186	14.5	C08
W1810	O. rufipogon	ERR068795	749	803.5	188.1	14.4	F01
W1811	O. rufipogon	ERR068796	568	632.1	178.5	15	C02
W1813	O. rufipogon	ERR068797	348	297.4	90.1	11.5	C08
W1818	O. rufipogon	ERR068798	833	806	186.8	13	A12
W1819	O. rufipogon	ERR068799	551	653.1	196.8	15.9	A04
W1820	O. rufipogon	ERR068800	408	624.5	160.7	20.6	A04
W1821	O. rufipogon	ERR068801	460	400.3	108.5	11.7	A04
W1822	O. rufipogon	ERR068802	411	626.5	164.2	20.5	A17
W1823	O. rufipogon	ERR068803	417	427.1	111.6	13.8	C14
W1824	O. rufipogon	ERR068804	531	525	166.6	13.3	E01
W1825	O. rufipogon	ERR068805	211	176.7	63.1	11.3	E01
W1832	O. rufipogon	ERR068806	611	624.7	214.9	13.8	C07
W1839	O. rufipogon	ERR068807	446	416.6	120.3	12.6	C13
W1844	O. rufipogon	ERR068808	505	688.2	188.2	18.3	C13
W1849	O. rufipogon	ERR068809	3837	2758.5	730	9.7	F01
W1850	O. rufipogon	ERR068810	1777	1300.1	546.9	9.8	F01
W1852	O. rufipogon	ERR068811	616	623.8	183.7	13.6	C07
W1853	O. rufipogon	ERR068812	541	613.8	184.4	15.3	A13
W1854	O. rufipogon	ERR068813	1839	1288.3	459.1	9.4	A12
W1857	O. rufipogon	ERR068814	1551	1752.3	712	15.2	C03
W1858	O. rufipogon	ERR068815	511	449.1	130.6	11.8	B01
W1859	O. rufipogon	ERR068816	1807	666.7	229.4	5	B01
W1862	O. rufipogon	ERR068817	944	878.8	136	12.5	B04
W1865	O. rufipogon	ERR068818	518	591.9	179.8	15.4	A04
W1866	O. rufipogon	ERR068819	634	637.3	190.1	13.5	C04
W1870	O. rufipogon	ERR068820	1623	1515	254.2	12.6	C10
W1873	O. rufipogon	ERR068821	307	369.8	109.4	16.2	D01
W1879	O. rufipogon	ERR068822	548	612.7	213.9	15	B01
W1880	O. rufipogon	ERR068823	1128	1375.6	226.7	16.4	F01
W1881	O. rufipogon	ERR068824	530	560.9	432.5	14.2	B08
W1882	O. rufipogon	ERR068825	823	697.4	120.1	11.4	B04
W1884	O. rufipogon	ERR068826	893	774	118.6	11.7	F01
W1890	O. rufipogon	ERR068827	1306	1269	252.5	13.1	B03
W1891	O. rufipogon	ERR068828	663	873.5	140.4	17.7	B03
W1893	O. rufipogon	ERR068829	623	631.1	438.4	13.6	C07
W1895	O. rufipogon	ERR068830	757	664.2	99.6	11.8	A12
W1896	O. rufipogon	ERR068831	1148	592.5	88.8	6.9	B04
W1912	O. rufipogon	ERR068832	684	721.4	248.6	14.2	C07
W1914	O. rufipogon	ERR068833	1221	463.6	299.6	5.1	C07
W1916	O. rufipogon	ERR068834	1404	1302.5	188.1	12.5	B01
W1919	O. rufipogon	ERR068835	666	450.6	83.8	9.1	F01
W1921	O. rufipogon	ERR068836	489	517.9	198.2	14.3	C04
W1925	O. rufipogon	ERR068837	483	296.3	440.5	8.3	C24
W1927	O. rufipogon	ERR068838	521	405.3	165.6	10.5	E01
W1928	O. rufipogon	ERR068839	506	224.2	293.1	6	C04
W1935	O. rufipogon	ERR068840	378	138.5	161.1	4.9	B12
W1939	O. rufipogon	ERR068841	626	463.5	119.9	10	B03
W1940	O. rufipogon	ERR068842	1958	1501.6	290.1	10.3	B01
W1943	O. rufipogon	ERR068843	1345	76.5	35	0.8	C09
W1945	O. rufipogon	ERR068844	849	458.6	282	7.3	A04
W1952	O. rufipogon	ERR068845	926	818.3	122.5	11.9	A06
W1957	O. rufipogon	ERR068846	398	332.3	61.5	11.2	A06
W1958	O. rufipogon	ERR068847	481	247.7	267.3	6.9	B04
W1959	O. rufipogon	ERR068848	674	563.9	120.9	11.3	C09
W1963	O. rufipogon	ERR068849	973	761.5	388.9	10.5	B04
W1970	O. rufipogon	ERR068850	600	410	355.7	9.2	C03
W1971	O. rufipogon	ERR068851	737	669.6	114.9	12.2	B03
W1972	O. rufipogon	ERR068852	1063	819.4	150.6	10.4	E03
W1973	O. meridionalis	ERR068853	1074	1031.6	402.6	12.9	o1
W1974	O. rufipogon	ERR068854	847	417.1	102.1	6.6	B18
W1975	O. rufipogon	ERR068855	1076	776.5	168.7	9.7	B03
W1976	O. rufipogon	ERR068856	717	860.4	230.3	16.1	C05
W1977	O. rufipogon	ERR068857	1561	1220.5	221.7	10.5	E03
W1978	O. rufipogon	ERR068858	783	732.4	139.2	12.6	F01
W1979	O. rufipogon	ERR068859	893	812.4	200.1	12.2	B03
W1981	O. rufipogon	ERR068860	533	444.1	120	11.2	B03
W1982	O. meridionalis	ERR069049	928	901.8	241	13.1	o2
W1983	O. rufipogon	ERR068861	798	911.7	408	15.4	C14
W1989	O. rufipogon	ERR068862	487	510.9	239.6	14.1	F02
W1990	O. rufipogon	ERR068863	526	463.7	175.8	11.9	E02
W1991	O. rufipogon	ERR068864	721	761	495	14.2	E05
W1993	O. rufipogon	ERR068865	519	597.2	277.7	15.5	E02
W1995	O. rufipogon	ERR068866	333	391.8	101.5	15.8	E02
W1998	O. rufipogon	ERR068867	878	1152.4	324	17.7	F02
W2003	O. rufipogon	ERR068868	738	696	174.3	12.7	F02
W2005	O. rufipogon	ERR068869	774	861.7	209.8	15	F02
W2007	O. rufipogon	ERR068870	601	684.4	188	15.3	C18
W2008	O. rufipogon	ERR068871	643	744.1	211.6	15.6	F02
W2010	O. rufipogon	ERR068872	415	520.5	134.5	16.9	F02
W2012	O. rufipogon	ERR068873	426	536	147.2	16.9	F02
W2014	O. rufipogon	ERR068874	345	418	101.1	16.3	F02
W2017	O. rufipogon	ERR068875	1029	1799.2	530.9	23.5	B03
W2021	O. rufipogon	ERR068876	1037	1003.5	211.9	13	B03
W2022	O. rufipogon	ERR068877	1679	1563.6	368.2	12.5	F01
W2024	O. rufipogon	ERR068878	1720	1067.4	268.3	8.4	B03
W2025	O. rufipogon	ERR068879	473	569.1	161.5	16.2	F01
W2030	O. rufipogon	ERR068880	970	895.7	203.1	12.4	B03
W2036	O. rufipogon	ERR068881	541	553.3	142.6	13.8	E04
W2050	O. rufipogon	ERR068882	708	906.6	257.1	17.2	B17
W2051	O. rufipogon	ERR068883	569	562.2	155	13.3	C05
W2052	O. rufipogon	ERR068884	536	436.6	138.6	11	B01
W2053	O. rufipogon	ERR068885	709	523.5	145	9.9	C17
W2055	O. rufipogon	ERR068886	826	361.1	217.4	5.9	A04
W2056	O. rufipogon	ERR068887	671	469.7	100.7	9.4	B03
W2057	O. rufipogon	ERR068888	827	704.4	145.7	11.5	o1
W2060	O. rufipogon	ERR068889	538	468.4	126.6	11.7	B03
W2061	O. rufipogon	ERR068890	470	372.2	108.3	10.7	A03
W2063	O. rufipogon	ERR068891	803	672.7	175.4	11.3	A04
W2064	O. rufipogon	ERR068892	1108	792.6	281.2	9.6	C05
W2066	O. rufipogon	ERR068893	652	429.9	129.8	8.9	C02
W2075	O. meridionalis	ERR069048	1088	850.1	239.4	10.5	o1
W2078	O. rufipogon	ERR068894	464	497	146.4	14.4	o2
W2099	O. rufipogon	ERR068895	655	689.3	182.2	14.2	o1
W2108	O. rufipogon	ERR068896	870	923.9	266.8	14.3	o3
W2110	O. meridionalis	ERR069053	851	753.7	128.8	11.9	o3
W2111	O. meridionalis	ERR069045	289	215.9	80.3	10.1	o1
W2113	O. meridionalis	ERR069052	1023	817.3	160.2	10.7	o1
W2115	O. meridionalis	ERR069050	950	536.3	157.6	7.6	o1
W2117	O. meridionalis	ERR069047	382	357.1	62.8	12.6	o1
W2193	O. rufipogon	ERR068897	606	463.5	259.4	10.3	A04
W2197	O. rufipogon	ERR068898	1427	2091	629	19.7	B03
W2198	O. rufipogon	ERR068899	1712	1286	263.4	10.1	F03
W2263	O. rufipogon	ERR068900	707	409	368.4	7.8	C04
W2264	O. rufipogon	ERR068901	506	552.1	114.5	14.7	o5
W2265	O. rufipogon	ERR068902	1408	1156.6	251.7	11.1	C03
W2266	O. rufipogon	ERR068903	578	352.4	303.6	8.2	E01
W2267	O. rufipogon	ERR068904	822	875.3	168.1	14.3	F01
W2268	O. rufipogon	ERR068905	673	578.4	180.5	11.6	E03
W2269	O. rufipogon	ERR068906	463	346.6	239.9	10.1	C07
W2271	O. rufipogon	ERR068907	634	630.4	191.7	13.4	B03
W2272	O. rufipogon	ERR068908	698	654.8	229.2	12.6	B03
W2275	O. rufipogon	ERR068909	365	330.5	121.3	12.2	C04
W2276	O. rufipogon	ERR068910	530	531.8	163.6	13.5	B04
W2277	O. rufipogon	ERR068911	503	440.1	122.6	11.8	E01
W2278	O. rufipogon	ERR068912	1070	1086.9	307.1	13.7	B03
W2282	O. rufipogon	ERR068913	1924	807.6	165.8	5.6	C01
W2283	O. rufipogon	ERR068914	851	736.1	160.3	11.6	C01
W2284	O. rufipogon	ERR068915	439	489.8	186.9	15	C01
W2288	O. rufipogon	ERR068916	1100	302.8	74.8	3.7	F01
W2296	O. rufipogon	ERR068917	560	442	134.9	10.6	C03
W2298	O. rufipogon	ERR068918	351	287.5	166	11	C03
W2299	O. rufipogon	ERR068919	569	446.8	303.7	10.6	C03
W2301	O. rufipogon	ERR068920	769	666.9	226.3	11.7	C25
W2302	O. rufipogon	ERR068921	1001	813	250.6	10.9	C03
W2303	O. rufipogon	ERR068922	587	595.3	147.9	13.6	C03
W2304	O. rufipogon	ERR068923	1043	904.4	207.8	11.7	C03
W2305	O. rufipogon	ERR068924	642	679.1	153.5	14.2	C03
W2306	O. rufipogon	ERR068925	1237	1033.6	226.7	11.2	C03
W2307	O. rufipogon	ERR068926	992	558.5	119.3	7.6	C03
W2308	O. rufipogon	ERR068927	969	766.5	420	10.6	A12
W2310	O. rufipogon	ERR068928	897	904.7	205.1	13.6	C03
W2311	O. rufipogon	ERR068929	922	481.1	506.8	7	B01
W2316	O. rufipogon	ERR068930	1472	974.6	191.8	8.9	A01
W2318	O. rufipogon	ERR068931	1415	1113.1	275.1	10.6	C15
W2319	O. rufipogon	ERR068932	1176	990.7	289.6	11.3	A01
W2320	O. rufipogon	ERR068933	257	113.3	184.9	5.9	F06
W2321	O. rufipogon	ERR068934	627	390.7	419.1	8.4	F01
W2322	O. rufipogon	ERR068935	779	641.4	851.8	11.1	A12
W2327	O. rufipogon	ERR068936	415	305	298.9	9.9	o5
W2331	O. rufipogon	ERR068937	824	384.7	451	6.3	A01
W2332	O. rufipogon	ERR068938	926	887.2	500.2	12.9	A01
W3000	O. rufipogon	ERR068939	380	318.5	84.3	11.3	C19
W3001	O. rufipogon	ERR068940	270	276.9	91.7	13.8	B08
W3002	O. rufipogon	ERR068941	1153	140.5	36	1.6	B08
W3003	O. rufipogon	ERR068942	153	101	24.1	8.9	B01
W3004	O. rufipogon	ERR068943	825	793.8	178	12.9	A36
W3005	O. rufipogon	ERR068944	464	505.2	114.5	14.7	B08
W3006	O. rufipogon	ERR068945	629	578.4	228.8	12.4	C09
W3007	O. rufipogon	ERR068946	1023	474.2	100.2	6.2	A04
W3008	O. rufipogon	ERR068947	266	155.3	35	7.9	A06
W3009	O. rufipogon	ERR068948	779	359.4	78.8	6.2	C10
W3010	O. rufipogon	ERR068949	1043	757.7	164.3	9.8	B04
W3011	O. rufipogon	ERR068950	497	345	144.7	9.3	A17
W3012	O. rufipogon	ERR068951	715	395.5	90	7.4	B04
W3013	O. rufipogon	ERR068952	698	675.3	166.3	13	C06
W3014	O. rufipogon	ERR068953	1409	652.2	166.2	6.2	B04
W3015	O. rufipogon	ERR068954	772	873.8	260.3	15.2	F03
W3016	O. rufipogon	ERR068955	221	100.4	16	6.1	C13
W3017	O. rufipogon	ERR068956	783	848.9	223.4	14.6	A06
W3018	O. rufipogon	ERR068957	613	611.4	159.5	13.4	A04
W3019	O. rufipogon	ERR068958	323	415.3	104.4	17.3	B01
W3020	O. rufipogon	ERR068959	850	417.5	113.5	6.6	C06
W3021	O. rufipogon	ERR068960	559	444.3	111.9	10.7	C06
W3022	O. rufipogon	ERR068961	619	512.5	133.1	11.1	C06
W3023	O. rufipogon	ERR068962	718	350.5	84.1	6.6	C06
W3024	O. rufipogon	ERR068963	259	50	93.1	2.6	C06
W3025	O. rufipogon	ERR068964	208	53.1	87.1	3.4	A06
W3026	O. rufipogon	ERR068965	340	57.7	82.3	2.3	F03
W3027	O. rufipogon	ERR068966	1503	961.1	187.6	8.6	A02
W3028	O. rufipogon	ERR068967	1010	406	185.5	5.4	A02
W3029	O. rufipogon	ERR068968	263	176.1	61.7	9	A04
W3030	O. rufipogon	ERR068969	942	207.9	38.5	3	C09
W3031	O. rufipogon	ERR068970	518	432.1	149.5	11.2	C09
W3032	O. rufipogon	ERR068971	287	100	68.9	4.7	A06
W3033	O. rufipogon	ERR068972	510	412.5	250.3	10.9	C11
W3034	O. rufipogon	ERR068973	788	533.7	67.7	9.1	C06
W3035	O. rufipogon	ERR068974	369	80.7	28.1	2.9	A04
W3036	O. rufipogon	ERR068975	220	113.9	86.5	7	C06
W3037	O. rufipogon	ERR068976	410	371.4	76	12.2	A04
W3038	O. rufipogon	ERR068977	481	341.7	110.8	9.6	A04
W3039	O. rufipogon	ERR068978	391	312.5	45.9	10.8	A06
W3040	O. rufipogon	ERR068979	686	513.2	75.2	10.1	A06
W3041	O. rufipogon	ERR068980	1352	739.8	248	7.4	A06
W3042	O. rufipogon	ERR068981	620	312.6	83.6	6.8	A06
W3043	O. rufipogon	ERR068982	970	422.8	85.4	5.9	A04
W3044	O. rufipogon	ERR068983	1519	826.1	203	7.3	A04
W3045	O. rufipogon	ERR068984	798	314.5	119	5.3	A06
W3046	O. rufipogon	ERR068985	1942	792.1	150.8	5.5	A06
W3047	O. rufipogon	ERR068986	1477	747.7	155.1	6.8	C11
W3048	O. rufipogon	ERR068987	1746	1158.3	256.1	8.9	A04
W3049	O. rufipogon	ERR068988	1510	482.3	143.4	4.3	C11
W3050	O. rufipogon	ERR068989	1436	408.6	98.3	3.8	A01
W3051	O. rufipogon	ERR068990	1229	980.1	213.1	10.7	C11
W3052	O. rufipogon	ERR068991	1419	375.5	96.2	3.6	C11
W3053	O. rufipogon	ERR068992	476	377.1	67.1	10.7	A15
W3054	O. rufipogon	ERR068993	738	307.2	50.6	5.6	A15
W3055	O. rufipogon	ERR068994	435	301.9	51.9	9.3	A15
W3056	O. rufipogon	ERR068995	289	167.2	29.9	7.8	D01
W3057	O. rufipogon	ERR068996	540	302.3	53.9	7.5	B08
W3058	O. rufipogon	ERR068997	556	275.9	42.6	6.7	C15
W3059	O. rufipogon	ERR068998	674	272.1	42.5	5.4	F03
W3060	O. rufipogon	ERR068999	694	321.2	52.1	6.2	C03
W3061	O. rufipogon	ERR069000	476	185.3	32.9	5.2	B08
W3062	O. rufipogon	ERR069001	882	336.5	75.1	5.1	C03
W3063	O. rufipogon	ERR069002	515	183.5	43.2	4.8	C03
W3064	O. rufipogon	ERR069003	339	149.6	37.4	5.9	D01
W3065	O. rufipogon	ERR069004	1533	242.2	42.7	2.1	D01
W3066	O. rufipogon	ERR069005	1310	176.3	34.6	1.8	B08
W3067	O. rufipogon	ERR069006	1411	491.9	145.2	4.7	C03
W3068	O. rufipogon	ERR069007	666	230.5	47.4	4.7	C03
W3069	O. rufipogon	ERR069008	1041	405.8	78.9	5.2	F01
W3070	O. rufipogon	ERR069009	1585	414.2	74.8	3.5	F01
W3071	O. rufipogon	ERR069010	1185	404.5	104.4	4.6	A04
W3072	O. rufipogon	ERR069011	1801	280.1	93.5	2.1	C03
W3073	O. rufipogon	ERR069012	1246	623.2	133.3	6.7	B01
W3074	O. rufipogon	ERR069013	1051	332.3	70.5	4.3	A04
W3075	O. rufipogon	ERR069014	599	108.7	19.9	2.4	F03
W3076	O. rufipogon	ERR069015	172	103.4	19.3	8.1	D01
W3077	O. rufipogon	ERR069016	252	119.6	20.4	6.4	A06
W3078	O. rufipogon	ERR069017	412	378.7	52.8	12.4	D01
W3079	O. rufipogon	ERR069018	634	504.3	74.4	10.7	D01
W3080	O. rufipogon	ERR069019	661	342.3	50.9	7	D01
W3081	O. rufipogon	ERR069020	364	260.2	37.9	9.6	D01
W3082	O. rufipogon	ERR069021	572	385.8	57.6	9.1	D01
W3083	O. rufipogon	ERR069022	407	315.9	59.6	10.4	C12
W3084	O. rufipogon	ERR069023	762	358.9	65.7	6.3	F04
W3085	O. rufipogon	ERR069024	461	241.9	44.1	7.1	C12
W3086	O. rufipogon	ERR069025	597	316	89.7	7.1	C12
W3087	O. rufipogon	ERR069026	253	129.8	24.9	6.9	C12
W3088	O. rufipogon	ERR069027	136	85.1	15.8	8.4	C12
W3089	O. rufipogon	ERR069028	756	287.4	44.6	5.1	F04
W3090	O. rufipogon	ERR069029	457	228.7	34.7	6.7	F04
W3091	O. rufipogon	ERR069030	708	371.2	66.5	7.1	C03
W3092	O. rufipogon	ERR069031	1055	435	89.6	5.5	A04
W3093	O. rufipogon	ERR069032	107	77.6	16.6	9.8	A06
W3094	O. rufipogon	ERR069033	1131	377.5	75.2	4.5	A06
W3095	O. rufipogon	ERR069034	650	276.1	48.8	5.7	A06
W3096	O. rufipogon	ERR069035	337	220.8	42.9	8.8	A06
W3097	O. rufipogon	ERR069036	751	336.4	61.5	6	F04
W3098	O. rufipogon	ERR069037	702	453.4	78.1	8.7	F04
W3102	O. longistaminata	ERR069042	219	30.9	66.1	1.9	o7
W3104	O. glaberrima	ERR069039	3279	2257.7	359.1	9.3	o4
W3105	O. rufipogon	ERR069038	3279	1611.3	267.7	6.6	A04
W3106	O. barthii	ERR069040	3279	1173.8	202.3	4.8	o4
Guangluai4	indica	ERR009558	378	142	68.4	5.1	B11
HP1	temperate japonica	ERR009730	179	53.9	21.1	4	A02
HP2	temperate japonica	ERR009694	260	106.5	46.3	5.5	A02
HP3	temperate japonica	ERR009464	335	83	34.1	3.3	A02
HP4	temperate japonica	ERR009542	222	100.9	40.1	6.1	A02
HP5	temperate japonica	ERR009636	315	121.7	50.2	5.2	A02
HP6	temperate japonica	ERR009695	209	140.1	55.5	9	A02
HP7	temperate japonica	ERR009440	199	76.4	31	5.2	A02
HP8	temperate japonica	ERR009736	486	118.1	43.8	3.3	A02
HP9	temperate japonica	ERR009476	317	133.7	50.1	5.7	A01
HP10	temperate japonica	ERR009639	423	196.4	76.9	6.2	A01
HP11	temperate japonica	ERR009638	324	122.8	49.8	5.1	A02
HP12	temperate japonica	ERR009538	389	131.8	55.5	4.6	A05
HP13	temperate japonica	ERR009623	227	202.7	79.7	12	A02
HP14	temperate japonica	ERR009480	444	173.7	62.3	5.3	A10
HP15	temperate japonica	ERR009889	313	94.7	40.4	4.1	A05
HP16	temperate japonica	ERR009692	268	215	91.6	10.8	A02
HP17	temperate japonica	ERR009717	321	222.7	99.7	9.3	A08
HP18	temperate japonica	ERR009543	262	183.9	82.4	9.4	A05
HP19	temperate japonica	ERR009596	298	180.3	69.4	8.1	A02
HP20	temperate japonica	ERR009798	319	213.3	82.5	9	A05
HP21	temperate japonica	ERR009628	178	74.6	28.6	5.6	A08
HP22	temperate japonica	ERR009473	373	159.4	57.5	5.7	A08
HP23	temperate japonica	ERR009937	371	308.1	126.9	11.2	A08
HP24	temperate japonica	ERR037110	379	194.2	64.5	6.9	A02
HP25	temperate japonica	ERR009540	310	203.5	74.6	8.8	A11
HP26	indica	ERR009647	208	75.5	27.7	4.9	B01
HP29	temperate japonica	ERR037111	446	311.5	121.6	9.4	A11
HP30	temperate japonica	ERR009641	235	158.4	72	9.1	A02
HP31	temperate japonica	ERR009779	272	155.2	65.4	7.7	A02
HP32	temperate japonica	ERR009813	167	99.1	39.5	8	A02
HP33	temperate japonica	ERR009515	182	187.5	80.3	13.9	A02
HP34	temperate japonica	ERR009901	207	162.4	77.6	10.6	A02
HP35	temperate japonica	ERR037112	640	443.3	179.6	9.3	A03
HP36	temperate japonica	ERR009625	175	66	30.4	5.1	A02
HP37	temperate japonica	ERR009508	191	96.8	39.8	6.8	A03
HP38	temperate japonica	ERR037113	352	205.2	66.5	7.8	A02
HP39	temperate japonica	ERR037114	620	298.5	82.6	6.5	A02
HP40	temperate japonica	ERR009897	206	68	25.4	4.4	A01
HP42	indica	ERR009492	169	52.2	21	4.2	B01
HP43	temperate japonica	ERR009881	199	79.3	33	5.4	A02
HP44	temperate japonica	ERR009500	241	131.7	46.2	7.4	A10
HP45	temperate japonica	ERR009535	188	78.9	25.4	5.6	A01
HP46	temperate japonica	ERR009882	172	79.1	27.7	6.2	A02
HP48	temperate japonica	ERR009711	217	139.8	60.6	8.7	A02
HP49	temperate japonica	ERR037116	811	444.4	154.4	7.4	A02
HP50	temperate japonica	ERR009867	397	106.3	41.4	3.6	A02
HP51	temperate japonica	ERR009449	258	114	36.9	5.9	A01
HP52	temperate japonica	ERR009458	294	62.2	26.2	2.8	A02
HP53	temperate japonica	ERR009527	261	53.8	24.5	2.8	A10
HP54	temperate japonica	ERR009908	240	160.3	62.1	9	A05
HP55	temperate japonica	ERR009511	354	94.6	34.5	3.6	A05
HP56	temperate japonica	ERR009684	181	90.9	35.7	6.8	A05
HP57	temperate japonica	ERR009805	510	266.6	107.3	7	A02
HP58	temperate japonica	ERR037117	448	175.1	206	5.3	A02
HP59	temperate japonica	ERR009496	358	141.4	49.7	5.3	A01
HP60	temperate japonica	ERR009530	417	160.6	67.6	5.2	A05
HP61	indica	ERR009839	305	130.8	40.7	5.8	B01
HP62	temperate japonica	ERR009781	252	126.2	45.8	6.7	A11
HP64	temperate japonica	ERR009616	253	51	40	2.7	A02
HP65	temperate japonica	ERR009444	257	176.3	89.8	9.2	A10
HP66	temperate japonica	ERR009605	259	95.3	55.2	5	A02
HP67	temperate japonica	ERR009875	223	88	56.6	5.3	A01
HP68	temperate japonica	ERR009620	171	85.2	49.7	6.7	A08
HP69	indica	ERR009561	357	161.2	96.3	6.1	B07
HP70	temperate japonica	ERR009870	332	136	85.5	5.5	A01
HP71	indica	ERR009746	530	333.2	129.7	8.5	A01
HP72	temperate japonica	ERR009862	463	90.6	30.9	2.6	A02
HP73	temperate japonica	ERR009931	469	256	93.6	7.3	A01
HP74	temperate japonica	ERR009669	271	174.8	77.3	8.7	A01
HP75	indica	ERR009744	302	76	25.3	3.4	B01
HP76	indica	ERR009459	262	151.4	54.4	7.8	B01
HP77	temperate japonica	ERR009643	188	74.9	29	5.4	A03
HP78	temperate japonica	ERR009670	463	96.3	47.3	2.8	A02
HP79	temperate japonica	ERR009661	378	175.6	82.8	6.3	A02
HP80	temperate japonica	ERR009728	477	196.9	94.4	5.6	A10
HP81	temperate japonica	ERR009823	393	86.2	44.4	3	A02
HP82	temperate japonica	ERR009801	240	233.7	97.9	13.1	A02
HP83	temperate japonica	ERR037118	277	62.4	58	3	A25
HP84	temperate japonica	ERR009860	432	103	50.1	3.2	A02
HP85	temperate japonica	ERR009778	361	194.9	78.5	7.3	A02
HP86	temperate japonica	ERR009554	322	127.8	42.1	5.3	A02
HP87	temperate japonica	ERR009571	388	93.4	35	3.2	A02
HP88	temperate japonica	ERR009808	383	165.3	61.7	5.8	A02
HP89	temperate japonica	ERR037119	366	161.8	81	5.9	A01
HP90	temperate japonica	ERR037120	344	126.2	69.6	4.9	A02
HP91	temperate japonica	ERR037121	244	125	70.9	6.9	A05
HP92	temperate japonica	ERR037122	206	65.4	55.5	4.3	A24
HP93	temperate japonica	ERR037123	302	170.2	95.4	7.6	A02
HP94	temperate japonica	ERR037124	187	13.6	27.6	1	A30
HP95	temperate japonica	ERR037125	404	101.6	51.5	3.4	A08
HP96	temperate japonica	ERR037126	215	27.2	43.8	1.7	A29
HP97	temperate japonica	ERR037127	402	198.5	88.2	6.6	A02
HP98	temperate japonica	ERR037128	340	122	81.8	4.8	A03
HP99	temperate japonica	ERR037129	421	98.3	55.9	3.1	A31
HP100	temperate japonica	ERR037130	280	84.4	67.6	4.1	A05
HP101	temperate japonica	ERR037131	196	38.9	75.8	2.7	A03
HP102	temperate japonica	ERR037132	229	50.3	68	3	A08
HP103	temperate japonica	ERR037133	195	36.2	36.5	2.5	A02
HP104	temperate japonica	ERR037134	602	161.8	96.5	3.6	A01
HP105	temperate japonica	ERR037135	281	75.2	45.8	3.6	A02
HP106	temperate japonica	ERR037136	248	84.2	62.8	4.6	A03
HP107	temperate japonica	ERR037137	365	121.3	103.3	4.5	A02
HP108	temperate japonica	ERR037138	311	94.2	50.5	4.1	A01
HP109	temperate japonica	ERR037139	313	34.6	35.6	1.5	A02
HP110	temperate japonica	ERR037140	426	91.2	56.7	2.9	A02
HP112	temperate japonica	ERR037142	342	105.1	74.2	4.1	A11
HP113	temperate japonica	ERR037143	375	177.8	93.5	6.4	A02
HP114	temperate japonica	ERR037144	269	124.8	64.8	6.2	A02
HP115	temperate japonica	ERR037145	413	131.5	60	4.3	A01
HP116	temperate japonica	ERR037146	329	170	69.8	7	A02
HP117	temperate japonica	ERR037147	423	237.6	92.5	7.6	A02
HP119	indica	ERR037148	682	286.3	118.3	5.6	B01
HP120	indica	ERR037149	451	79.6	36.6	2.4	B04
HP121	indica	ERR037150	368	66.7	36.6	2.4	B01
HP122	temperate japonica	ERR037151	405	179.9	94.8	6	A02
HP123	temperate japonica	ERR037152	278	139.1	60.8	6.7	A03
HP124	temperate japonica	ERR037153	487	116.8	48.7	3.2	A05
HP125	temperate japonica	ERR037154	255	137.3	67.8	7.2	A02
HP127	temperate japonica	ERR037155	409	148.8	52	4.9	A02
HP128	temperate japonica	ERR037156	538	167	81.7	4.2	A02
HP129	temperate japonica	ERR037157	188	70.5	44.2	5	A02
HP130	temperate japonica	ERR037158	317	168.4	86.9	7.1	A02
HP131	temperate japonica	ERR037159	269	74.4	44.4	3.7	A02
HP132	temperate japonica	ERR037160	483	299.6	179	8.3	A02
HP133	temperate japonica	ERR037161	539	140.6	61.9	3.5	A02
HP134	temperate japonica	ERR037162	455	153.5	52.7	4.5	A10
HP135	temperate japonica	ERR037163	496	329.8	123.3	8.9	A02
HP136	temperate japonica	ERR037164	304	43.9	19.6	1.9	A02
HP137	temperate japonica	ERR037165	366	107.2	51.6	3.9	A02
HP138	temperate japonica	ERR037166	338	156.3	57.3	6.2	A02
HP139	temperate japonica	ERR037167	407	136.7	83.4	4.5	A02
HP140	temperate japonica	ERR037168	296	60.9	16.7	2.8	A02
HP141	temperate japonica	ERR037169	238	125.9	34.9	7.1	A02
HP142	temperate japonica	ERR037170	296	165.4	41.5	7.5	A02
HP143	indica	ERR037171	363	193.6	48.3	7.2	B01
HP144	indica	ERR037172	329	90	28.1	3.7	B01
HP145	temperate japonica	ERR037173	281	33.5	10	1.6	A10
HP146	temperate japonica	ERR037174	298	213.6	51	9.6	A02
HP147	temperate japonica	ERR037175	387	191.4	45.4	6.7	A01
HP148	temperate japonica	ERR037176	242	117	37.3	6.5	A02
HP149	indica	ERR037177	370	62.1	17.2	2.3	A07
HP150	temperate japonica	ERR037178	211	141.3	38	9	A02
HP151	temperate japonica	ERR037179	669	76	23.5	1.5	A02
HP152	temperate japonica	ERR037180	190	133.6	34.5	9.5	A02
HP153	temperate japonica	ERR037181	209	122.5	33.9	7.9	A01
HP154	temperate japonica	ERR037182	414	71.2	19.8	2.3	A02
HP155	temperate japonica	ERR037183	317	75.5	21	3.2	A01
HP156	temperate japonica	ERR037184	545	266	71.8	6.6	A02
HP157	temperate japonica	ERR037185	422	263.8	77	8.4	A01
HP158	temperate japonica	ERR037186	237	130.8	37.9	7.4	A01
HP159	temperate japonica	ERR037187	220	106.6	34.8	6.5	A03
HP160	temperate japonica	ERR037188	488	207.8	70.2	5.7	A02
HP161	temperate japonica	ERR037189	320	227.1	67.1	9.5	A02
HP162	temperate japonica	ERR037190	262	134.2	39.1	6.9	A02
HP163	temperate japonica	ERR037191	529	273	65	6.9	A01
HP164	indica	ERR037192	288	96.5	61.6	4.5	B01
HP165	temperate japonica	ERR037193	356	124.5	79.6	4.7	A10
HP166	temperate japonica	ERR037194	490	200.6	77	5.5	A01
HP167	indica	ERR037195	258	108.5	36.6	5.7	B01
HP168	temperate japonica	ERR037196	310	198.1	66.7	8.6	A01
HP169	temperate japonica	ERR037197	332	149.3	69.1	6.1	A01
HP170	temperate japonica	ERR037198	230	142.1	61.1	8.3	A05
HP171	temperate japonica	ERR037199	239	142.1	94.9	8	A05
HP172	temperate japonica	ERR037200	303	128	59.7	5.7	A02
HP173	temperate japonica	ERR037201	651	297	121	6.1	A02
HP174	indica	ERR037202	319	90.5	73.4	3.8	A01
HP175	temperate japonica	ERR037203	192	73	35.4	5.1	A01
HP176	indica	ERR009644	402	116.6	55.5	3.9	B01
HP177	indica	ERR009739	370	128.6	72.8	4.7	B06
HP179	indica	ERR009626	948	585.5	203	8.3	B06
HP180	indica	ERR009689	374	104.1	61	3.7	B01
HP181	indica	ERR009589	346	138.7	70.2	5.4	B06
HP182	indica	ERR009715	563	138.8	60.8	3.3	B06
HP183	indica	ERR009925	242	229.7	102.5	12.8	B04
HP184	indica	ERR009637	417	130	60.6	4.2	B06
HP185	indica	ERR009829	285	85.9	45.1	4.1	B01
HP186	indica	ERR009827	394	146.2	53.4	5	B01
HP187	indica	ERR009463	367	191.3	90.6	7	A01
HP188	indica	ERR009794	566	216	110.6	5.1	B05
HP189	indica	ERR009676	216	42.6	40.6	2.7	B01
HP190	indica	ERR009865	705	486	116.3	9.3	A01
HP191	indica	ERR009690	452	187.9	86.7	5.6	B01
HP192	indica	ERR009941	389	141.7	70.2	4.9	B01
HP193	indica	ERR009649	534	260.6	123.9	6.6	B01
HP194	indica	ERR009475	424	244.8	78.6	7.8	B01
HP195	indica	ERR009810	436	313	82.6	9.7	B01
HP196	indica	ERR009782	477	294.4	90.4	8.3	B01
HP197	indica	ERR009653	471	274.9	75.8	7.9	A01
HP198	indica	ERR009672	419	214.3	123.1	6.9	A01
HP199	indica	ERR009759	504	211.7	187	5.7	B22
HP200	indica	ERR009903	243	122.3	78.9	6.8	B01
HP201	indica	ERR009721	390	184.6	119.8	6.4	B05
HP202	indica	ERR009816	208	65	48.4	4.2	B06
HP203	indica	ERR009710	262	47.2	62	2.4	B01
HP204	indica	ERR009682	232	82	35.3	4.8	B05
HP205	indica	ERR009598	517	232.9	133.4	6.1	A01
HP206	indica	ERR009445	295	166.7	87.6	7.6	B01
HP207	indica	ERR009675	539	344.2	200.1	8.6	B06
HP208	indica	ERR009517	484	172.8	184.4	4.8	B06
HP209	indica	ERR009803	342	139.1	183	5.5	B20
HP210	indica	ERR009747	403	268.3	99.2	9	B04
HP211	indica	ERR009683	338	125.3	40.7	5	B05
HP212	indica	ERR009899	434	110.8	38.7	3.4	D03
HP213	indica	ERR009879	254	113.7	43.3	6	B06
HP214	indica	ERR009521	369	229.5	75.3	8.4	B01
HP215	indica	ERR009809	465	260	95.2	7.5	B06
HP216	indica	ERR009544	326	192.1	73.7	7.9	B04
HP217	indica	ERR009640	320	178.6	64.6	7.5	B01
HP218	indica	ERR009863	406	241.8	94.9	8	B08
HP219	indica	ERR009537	284	119.9	43.1	5.7	B01
HP220	indica	ERR009524	683	378.9	161	7.5	B04
HP221	indica	ERR009874	202	95.8	42.3	6.4	D03
HP222	indica	ERR009741	387	76.3	31.8	2.7	B08
HP224	indica	ERR009866	654	141	57.8	2.9	D03
HP225	indica	ERR009712	243	102.7	64.9	5.7	B05
HP226	indica	ERR009939	315	82.3	47	3.5	B01
HP227	indica	ERR009615	342	76.1	43.9	3	A01
HP228	indica	ERR009926	319	109.6	72.2	4.6	B09
HP229	indica	ERR009853	267	78.2	45.9	3.9	B01
HP230	indica	ERR009549	291	176.8	89.4	8.2	B06
HP231	indica	ERR009910	434	286.8	109.3	8.9	B08
HP232	indica	ERR009929	371	178.8	73.5	6.5	B01
HP233	indica	ERR009646	506	157.5	61.8	4.2	B01
HP234	indica	ERR009753	598	357.3	159.5	8	B01
HP235	indica	ERR009471	430	140.6	96.2	4.4	B01
HP236	indica	ERR009430	584	277	149.7	6.4	B01
HP237	indica	ERR009851	370	276.9	158	10.1	A02
HP238	indica	ERR009604	388	289.6	178.9	10	B06
HP239	indica	ERR009947	274	146.5	81	7.2	A07
HP240	indica	ERR009673	436	301.2	166.7	9.3	B04
HP241	temperate japonica	ERR009579	388	188.4	95.6	6.5	A02
HP242	indica	ERR009570	473	208.7	100.8	5.9	B01
HP243	indica	ERR009873	380	142.2	74.1	5	B05
HP244	indica	ERR009921	329	57.6	28.7	2.4	B05
HP245	indica	ERR009837	425	116.1	61	3.7	A01
HP246	indica	ERR009657	528	163.3	104.6	4.2	B01
HP247	indica	ERR009920	471	180.3	112.7	5.1	B01
HP248	indica	ERR009601	522	218.8	142.7	5.6	B09
HP249	indica	ERR009845	432	153.9	82.9	4.8	B01
HP250	indica	ERR009844	317	91.4	65.4	3.9	B01
HP251	indica	ERR009799	348	192.3	156.4	7.4	B01
HP252	indica	ERR009790	522	234	129.3	6	A11
HP253	indica	ERR009727	442	256.1	222.4	7.8	B09
HP254	indica	ERR009632	649	185.1	227	3.8	B01
HP255	indica	ERR009610	210	107.7	42.3	6.9	B01
HP256	temperate japonica	ERR009858	232	194	75.5	11.2	A02
HP257	indica	ERR009723	411	239.2	87.3	7.8	B01
HP258	temperate japonica	ERR009614	370	163.5	59.8	5.9	A02
HP259	indica	ERR009681	449	362.4	92.6	10.9	B01
HP260	indica	ERR009830	429	176.2	66.1	5.5	B07
HP261	indica	ERR009857	398	217.9	54	7.4	B01
HP262	indica	ERR009818	573	307.5	106.1	7.2	B01
HP263	indica	ERR009592	186	140.2	47	10.1	B07
HP264	indica	ERR009909	452	223.2	57.5	6.6	B01
HP265	indica	ERR009934	398	232.6	73.4	7.9	B01
HP266	indica	ERR009737	225	107.2	32.3	6.4	B01
HP267	indica	ERR009679	285	185.8	44.9	8.8	B01
HP268	indica	ERR009743	208	95.3	28.2	6.2	B01
HP269	indica	ERR009817	358	153.6	38.8	5.8	B01
HP270	indica	ERR009660	496	375.1	95.7	10.2	A07
HP271	temperate japonica	ERR009846	402	283.7	75.4	9.5	A01
HP272	temperate japonica	ERR009612	368	225.4	53.4	8.2	A02
HP273	indica	ERR009553	315	77.5	28.3	3.3	B07
HP274	indica	ERR009567	200	43.5	12.8	2.9	B01
HP275	temperate japonica	ERR009563	243	110.6	171.5	6.1	A02
HP276	indica	ERR009904	423	112.7	108.2	3.6	B01
HP277	indica	ERR009583	345	140.6	150.3	5.5	B07
HP278	temperate japonica	ERR009443	329	158.3	244.4	6.5	A01
HP279	indica	ERR009773	442	206.7	229.9	6.3	B01
HP280	temperate japonica	ERR009841	299	115.1	180.7	5.2	A02
HP281	indica	ERR009760	429	90.5	145.8	2.8	B01
HP282	temperate japonica	ERR009896	458	368.8	111.4	10.8	A01
HP283	temperate japonica	ERR009491	354	343.6	101.6	13.1	A02
HP284	temperate japonica	ERR009436	470	309.3	84.1	8.9	A11
HP285	indica	ERR009804	371	325.3	94.3	11.8	B01
HP287	indica	ERR009831	482	353.9	120.8	9.9	B04
HP288	indica	ERR009611	316	257.3	81.7	11	B01
HP289	indica	ERR009887	458	252.3	74.2	7.4	B01
HP290	indica	ERR009559	387	228.8	99.4	8	B01
HP291	indica	ERR009771	236	198.7	66.8	11.3	B07
HP292	indica	ERR009481	366	274.3	97.6	10.1	A07
HP295	indica	ERR009780	230	108	36.4	6.3	B01
HP296	indica	ERR009602	398	244.3	98.8	8.3	A01
HP297	indica	ERR009685	484	260.9	87.6	7.3	B06
HP298	indica	ERR009785	320	195.5	66.2	8.2	B01
HP299	indica	ERR009774	526	288.5	84.9	7.4	A01
HP300	indica	ERR009474	682	268.4	113.1	5.3	B01
HP301	indica	ERR009945	223	109.8	37.8	6.6	B05
HP302	indica	ERR009795	475	285.7	114.7	8.1	B01
HP303	indica	ERR009911	666	287.4	138.2	5.8	B08
HP304	indica	ERR009811	553	263.2	81.3	6.4	B01
HP305	indica	ERR009595	509	259.1	102.9	6.8	B06
HP306	indica	ERR009789	460	233.4	95	6.8	B01
HP307	indica	ERR009946	431	155.3	91.4	4.8	B01
HP308	temperate japonica	ERR009725	386	250.2	137.4	8.7	A01
HP309	temperate japonica	ERR009565	361	284.9	122.8	10.6	A01
HP310	indica	ERR009608	280	139.9	49.7	6.7	B05
HP311	indica	ERR009606	353	165.4	62.7	6.3	B01
HP312	indica	ERR009506	364	242.2	77.1	9	B01
HP313	indica	ERR009850	379	174.5	60.4	6.2	B01
HP314	temperate japonica	ERR009582	517	218.8	89.5	5.7	A02
HP315	temperate japonica	ERR009654	195	137.9	51.2	9.5	A01
HP316	indica	ERR009642	312	171.5	60.7	7.4	B01
HP317	indica	ERR009580	371	381.3	116.7	13.8	B01
HP318	indica	ERR009880	236	147.3	40	8.4	B01
HP319	indica	ERR009504	360	254.7	76.3	9.5	B01
HP320	indica	ERR009855	264	232.2	77	11.8	B01
HP321	indica	ERR009699	261	137.2	43.3	7.1	A02
HP322	indica	ERR009429	372	251.8	77.6	9.1	B01
HP323	indica	ERR009871	320	219.9	87.1	9.2	B01
HP324	indica	ERR009877	510	140.8	56.9	3.7	B01
HP325	indica	ERR009732	407	194.2	66	6.4	B01
HP326	indica	ERR009525	456	386.7	178.5	11.4	B01
HP327	indica	ERR009621	220	93.8	30.6	5.7	B04
HP328	indica	ERR009603	281	163.7	57.4	7.8	A01
HP329	indica	ERR009432	327	272.6	88.7	11.2	A10
HP330	temperate japonica	ERR009836	279	246.5	81.2	11.9	A01
HP331	temperate japonica	ERR009668	422	299.4	140.1	9.5	A05
HP332	indica	ERR009731	361	252.9	163.1	9.4	B01
HP333	indica	ERR009482	704	290.7	155.5	5.6	B01
HP334	indica	ERR009562	522	164.7	122.1	4.2	B01
HP335	indica	ERR009890	470	188.6	128.8	5.4	B09
HP336	indica	ERR009664	384	60.8	153.8	2.1	B01
HP337	indica	ERR009629	350	79.9	199.8	3.1	B01
HP338	indica	ERR009686	550	231.1	133	5.7	B01
HP339	indica	ERR009906	518	97.2	257.6	2.5	B04
HP340	indica	ERR009498	459	115.1	157.8	3.4	B01
HP341	indica	ERR009613	291	91.2	110.8	4.2	B19
HP342	indica	ERR009734	437	165	164.2	5.1	B04
HP343	indica	ERR009738	641	317.1	203.5	6.7	A01
HP344	indica	ERR009465	379	138.4	193.2	4.9	A20
HP346	indica	ERR009671	329	109.1	145.2	4.5	B08
HP347	indica	ERR009677	403	312.6	173.7	10.4	A01
HP348	indica	ERR009522	505	346	212.9	9.2	B08
HP349	indica	ERR009905	302	106.1	163.8	4.7	A22
HP350	indica	ERR009944	333	137	157	5.5	B21
HP351	indica	ERR009847	340	190.8	209	7.6	B05
HP352	indica	ERR009894	296	139	165.6	6.3	B01
HP353	indica	ERR009674	272	93.3	108.7	4.6	B04
HP354	indica	ERR009913	347	73.7	103.8	2.9	A01
HP355	indica	ERR009634	413	257.3	218.9	8.4	B01
HP356	indica	ERR009942	378	269	199.7	9.6	A13
HP357	indica	ERR009812	509	168.1	129.3	4.4	B06
HP358	temperate japonica	ERR009891	289	135.5	115.4	6.3	A11
HP359	indica	ERR009802	328	88.4	113.6	3.6	B01
HP360	indica	ERR009788	275	58.2	70.2	2.8	B01
HP361	indica	ERR009748	340	169.8	97.3	6.7	B01
HP362	indica	ERR009520	246	69.5	93.9	3.8	B01
HP363	temperate japonica	ERR009539	312	207.3	149.1	8.9	A01
HP364	indica	ERR009691	238	78.2	77.6	4.4	B01
HP365	indica	ERR009461	210	82.7	77.4	5.3	B01
HP366	indica	ERR009923	328	206.1	111.8	8.5	B01
HP367	indica	ERR009552	341	145.2	125.8	5.7	B01
HP368	indica	ERR009856	345	297.7	157.1	11.6	B01
HP369	indica	ERR009434	293	281.5	165.4	12.9	B01
HP370	temperate japonica	ERR009667	660	181.3	244.1	3.7	A02
HP371	temperate japonica	ERR009545	367	167.2	89.5	6.1	A01
HP372	temperate japonica	ERR009593	264	192.6	142	9.8	A33
HP373	indica	ERR009826	243	108.6	66.7	6	B01
HP374	indica	ERR009745	283	116.1	80.3	5.5	B01
HP375	temperate japonica	ERR009861	521	191.5	139.3	4.9	A02
HP376	temperate japonica	ERR009764	186	87.4	134	6.3	A01
HP377	indica	ERR009454	254	114.9	93.6	6.1	B01
HP378	temperate japonica	ERR009917	336	144.5	164.4	5.8	A11
HP379	indica	ERR009488	569	298.8	154.6	7.1	B04
HP380	indica	ERR009590	414	146	140.6	4.7	B10
HP382	temperate japonica	ERR009587	235	133	67.3	7.6	A02
HP383	indica	ERR009534	257	38.5	87.4	2	A26
HP384	temperate japonica	ERR009513	366	86.4	143.3	3.2	A05
HP385	temperate japonica	ERR009650	201	109.5	47.3	7.3	A05
HP386	indica	ERR009526	516	225	202.2	5.9	B01
HP387	indica	ERR009838	217	100	61.9	6.2	B05
HP388	temperate japonica	ERR009503	287	171.8	100.1	8.1	A03
HP389	temperate japonica	ERR009658	196	108	37	7.4	A03
HP391	temperate japonica	ERR009688	481	101.4	197.8	2.8	A02
HP392	indica	ERR009892	299	147.4	57.8	6.6	B01
HP393	indica	ERR009678	602	92.9	204.8	2.1	B15
HP394	indica	ERR009885	514	96.1	181.1	2.5	B01
HP395	indica	ERR009591	261	23.8	9.1	1.2	B01
HP396	indica	ERR009757	250	100.4	29.8	5.4	B01
HP397	indica	ERR009546	329	131.9	69.3	5.4	B01
HP398	temperate japonica	ERR009749	488	324.5	117.4	8.9	A02
HP399	indica	ERR009698	295	104.6	26.7	4.8	B01
HP400	indica	ERR009493	326	146.6	49.3	6	B01
HP401	temperate japonica	ERR009470	343	144.1	160.2	5.7	A28
HP402	temperate japonica	ERR009512	233	112	29.9	6.5	A02
HP403	temperate japonica	ERR009935	190	72.5	24	5.1	A02
HP404	temperate japonica	ERR009783	365	214.9	68.7	7.9	A02
HP405	indica	ERR009806	426	167.7	97.6	5.3	B09
HP406	temperate japonica	ERR009693	452	151.8	171.9	4.5	A21
HP407	indica	ERR009516	371	177.8	63.1	6.4	B05
HP408	indica	ERR009519	756	183.9	50.9	3.3	B05
HP409	indica	ERR009766	340	208.3	63.4	8.2	B01
HP410	indica	ERR009750	328	305.5	71.3	12.5	B01
HP411	indica	ERR009775	399	260.3	83.3	8.8	B01
HP412	indica	ERR009854	243	140	36.1	7.8	B06
HP413	indica	ERR009659	235	224.6	68.8	12.9	B05
HP414	indica	ERR009907	366	126.9	32.2	4.7	A11
HP415	indica	ERR009457	190	111	29.1	7.9	A01
HP416	indica	ERR009819	300	185.3	59	8.3	B04
HP417	indica	ERR009914	547	399.6	151.4	9.8	B06
HP418	indica	ERR009814	313	76.7	26.3	3.3	B05
HP419	indica	ERR009833	464	222.8	84.9	6.5	A07
HP420	indica	ERR009466	285	123.7	49.6	5.8	B01
HP421	temperate japonica	ERR009835	462	193.1	73.3	5.6	A02
HP422	indica	ERR009821	320	204.9	81.3	8.6	A01
HP423	indica	ERR009635	531	171.3	63	4.3	B01
HP424	indica	ERR009800	258	101.6	29.1	5.3	B07
HP425	temperate japonica	ERR009514	188	94.9	27.3	6.8	A15
HP426	temperate japonica	ERR009916	317	147.8	60.7	6.3	A10
HP427	indica	ERR009776	444	509.7	130.6	15.4	B01
HP428	indica	ERR009767	504	384	97.1	10.3	B01
HP429	indica	ERR009768	393	227.2	66.6	7.8	B01
HP430	indica	ERR009828	309	170.5	56.3	7.4	A01
HP431	indica	ERR009704	398	208.6	111.4	7.1	B06
HP432	indica	ERR009566	346	129.1	61.4	5	B01
HP433	indica	ERR009680	297	84.1	68.3	3.8	B01
HP434	indica	ERR009700	303	86.4	79.2	3.8	B10
HP435	indica	ERR009762	332	125.2	90.3	5.1	B01
HP436	temperate japonica	ERR009754	281	211.7	94.2	10.1	A02
HP437	indica	ERR009588	473	361.7	146	10.3	B07
HP438	indica	ERR009651	204	85.4	35.8	5.6	B01
HP439	temperate japonica	ERR009868	379	173.3	71.8	6.2	A01
HP440	indica	ERR009573	572	210.8	90.1	5	B06
HP441	indica	ERR009822	217	75.2	30.7	4.7	B01
HP442	indica	ERR009442	632	72.2	35	1.5	B01
HP443	indica	ERR009617	273	141.1	59.1	7	B01
HP444	indica	ERR009529	408	131.3	53.6	4.3	B01
HP445	indica	ERR009707	226	104.2	46.7	6.2	B01
HP446	indica	ERR009662	250	115.7	32.1	6.2	B01
HP447	indica	ERR009784	382	221.4	57.7	7.8	B07
HP448	indica	ERR009772	292	55.7	17.4	2.6	B01
HP449	indica	ERR009487	360	182	46	6.8	B01
HP450	indica	ERR009900	613	337.2	90.3	7.4	B06
HP451	indica	ERR009825	208	84.6	43.7	5.5	B04
HP452	indica	ERR009761	353	98.8	63.2	3.8	B01
HP453	indica	ERR009469	622	220.3	146.2	4.8	B01
HP454	temperate japonica	ERR009501	511	193.6	156	5.1	A01
HP455	indica	ERR009462	335	100.3	67.2	4	B01
HP456	indica	ERR009722	476	195.4	52.1	5.5	B01
HP457	indica	ERR009656	568	396.7	92.9	9.4	B06
HP458	indica	ERR009696	367	359.4	87.1	13.2	B01
HP459	indica	ERR009755	405	246.7	70.8	8.2	B01
HP460	indica	ERR009940	307	228.9	54.2	10	B01
HP461	indica	ERR009472	416	153.5	64.9	5	B01
HP462	temperate japonica	ERR009883	395	189.8	74.6	6.5	A02
HP463	indica	ERR009518	421	137.6	53.2	4.4	B01
HP464	indica	ERR009733	409	142.2	61	4.7	B01
HP465	indica	ERR009483	209	117.1	45.3	7.5	B01
HP466	temperate japonica	ERR009448	311	149.8	61	6.5	A03
HP467	indica	ERR009485	358	184.6	86.7	6.9	B01
HP468	temperate japonica	ERR009792	305	155.2	74.7	6.8	A02
HP469	indica	ERR009706	299	143	67.5	6.4	B01
HP470	indica	ERR009687	386	85.9	42.2	3	B01
HP471	indica	ERR009796	327	132.2	63.5	5.4	B01
HP472	indica	ERR009433	337	123.1	50.5	4.9	B01
HP473	indica	ERR009447	444	171.4	89.2	5.2	B01
HP474	indica	ERR009824	554	186.7	86.2	4.5	B01
HP475	indica	ERR009618	406	124	58.2	4.1	B01
HP476	indica	ERR009843	396	264.8	124.3	9	B05
HP477	indica	ERR009793	439	246.6	122	7.6	B01
HP478	indica	ERR009832	599	187.8	70.2	4.2	B01
HP479	indica	ERR009574	457	82.9	78.4	2.4	B01
HP480	indica	ERR009943	221	78.5	50.3	4.8	B01
HP481	indica	ERR009652	224	112.2	83.9	6.7	B01
HP482	indica	ERR009624	222	52.7	34.5	3.2	B09
HP483	indica	ERR009842	867	505	150.9	7.8	B01
HP484	indica	ERR009924	208	43.5	31.7	2.8	B01
HP485	indica	ERR009577	277	143.4	44.5	7	B01
HP486	indica	ERR009600	180	80.5	26.2	6	B07
HP487	indica	ERR009467	382	270.8	81	9.5	B01
HP488	indica	ERR009724	330	166.9	49.9	6.8	B07
HP489	indica	ERR009584	378	199.4	60.7	7.1	B01
HP490	indica	ERR009852	337	175.2	69.9	7	B01
HP491	indica	ERR009936	202	93.6	29.4	6.2	B01
HP492	indica	ERR009884	267	95.5	63.6	4.8	B01
HP493	indica	ERR009864	221	81.9	53	5	B01
HP494	indica	ERR009556	323	112.7	80.3	4.7	B04
HP495	indica	ERR009726	468	155	87.7	4.5	A01
HP496	indica	ERR009932	412	190.5	108.2	6.2	A07
HP497	indica	ERR009536	273	162.4	105.3	8	A01
HP498	indica	ERR009532	495	243.8	142.7	6.6	B01
HP499	indica	ERR009446	359	201	72.7	7.5	B01
HP500	indica	ERR009439	651	219.3	75.1	4.5	B07
HP501	indica	ERR009663	285	146.9	159.5	6.9	A07
HP502	indica	ERR009756	204	218.6	161.4	14.4	A20
HP503	indica	ERR009834	346	286.7	101.5	11.2	B01
HP504	indica	ERR009702	327	180	82.1	7.4	B05
HP505	indica	ERR009849	413	234.5	74.4	7.6	B01
HP506	indica	ERR009548	415	226.8	85.6	7.4	B01
HP507	indica	ERR009820	192	107.3	32.9	7.5	B01
HP508	indica	ERR009740	340	80.2	27.3	3.2	B01
HP509	indica	ERR009807	287	196.9	71.6	9.2	A07
HP510	indica	ERR009456	333	141.4	46.3	5.7	B01
HP511	temperate japonica	ERR009769	338	137.3	45.5	5.5	A02
HP512	temperate japonica	ERR009627	307	195.7	78.4	8.6	A01
HP513	indica	ERR009918	308	294.9	103.1	12.9	B01
HP514	indica	ERR009797	207	124.6	39.8	8.1	B01
HP515	indica	ERR009742	380	209.4	74.6	7.4	B07
HP516	indica	ERR009551	249	124.1	50.8	6.7	B01
HP517	indica	ERR009703	257	135.1	49.2	7.1	B01
HP518	indica	ERR009431	282	107.3	36.4	5.1	B01
HP520	indica	ERR009622	409	38.4	14.1	1.3	B04
HP521	indica	ERR009777	270	88.9	23	4.4	B06
HP522	indica	ERR009758	324	176.2	49.5	7.3	B05
HP523	indica	ERR009708	310	150.4	47.3	6.5	B01
HP524	indica	ERR009479	253	134.1	39.9	7.1	B01
HP525	temperate japonica	ERR009507	312	184.5	55.5	8	A10
HP526	indica	ERR009927	388	85.1	27.7	3	B05
HP527	indica	ERR009872	374	209.3	86.6	7.5	B01
HP528	indica	ERR009902	481	206.1	67	5.8	A01
HP529	indica	ERR009848	528	247.9	90.9	6.3	A13
HP530	indica	ERR009752	534	305.9	115.8	7.7	B01
HP531	indica	ERR009441	246	106.9	43.1	5.8	B01
HP532	temperate japonica	ERR009502	308	179.7	60.3	7.9	A02
HP533	indica	ERR009714	198	63.4	24.5	4.3	B01
HP534	indica	ERR009791	325	140.1	39.1	5.8	B01
HP535	indica	ERR009450	530	228.2	51.1	5.8	B01
HP536	indica	ERR009633	341	326.1	75.7	12.9	B01
HP537	indica	ERR009569	245	188	48.5	10.3	B01
HP538	indica	ERR009509	319	166.4	43.5	7	B01
HP539	indica	ERR009886	518	223.9	54.1	5.8	B01
HP540	indica	ERR009697	382	22.1	24.9	0.8	A07
HP541	indica	ERR009713	343	120.3	101.6	4.7	A07
HP542	indica	ERR009557	186	72	68.5	5.2	A23
HP543	indica	ERR009586	288	104.7	82.5	4.9	B01
HP544	indica	ERR009938	389	104.6	91	3.6	B01
HP545	indica	ERR009922	302	49.1	39.1	2.2	B07
HP546	indica	ERR009729	453	71.9	33	2.1	A07
HP547	indica	ERR009895	231	142.7	53.8	8.3	A01
HP548	indica	ERR009576	389	132.1	50.6	4.6	B01
HP549	indica	ERR009888	270	141.5	66.7	7.1	B01
HP550	indica	ERR009787	304	101.8	29.5	4.5	B01
HP551	indica	ERR009898	353	123.9	58.5	4.7	B01
HP552	indica	ERR009631	372	156.1	40.7	5.6	B01
HP553	indica	ERR009859	469	99.3	26.1	2.8	A07
HP554	temperate japonica	ERR009494	332	174.1	53.6	7.1	A02
HP555	indica	ERR009599	345	131.8	36	5.1	B06
HP556	indica	ERR009497	401	166.6	39.9	5.6	B01
HP557	indica	ERR009572	426	170.4	66	5.4	B01
HP558	indica	ERR009720	418	153.8	39.9	5	B01
HP559	indica	ERR009555	296	108.5	26.5	4.9	B01
HP560	indica	ERR009452	388	170.6	43.1	5.9	B01
HP561	indica	ERR009869	377	158.2	39.9	5.6	B01
HP562	indica	ERR009428	335	90.4	32.2	3.6	B01
HP563	indica	ERR009510	403	67.9	16.4	2.3	B01
HP564	temperate japonica	ERR009655	401	53.4	14.6	1.8	A02
HP565	indica	ERR009765	418	174.7	47.6	5.6	B04
HP566	indica	ERR009919	406	120.4	30.1	4	B01
HP567	indica	ERR009666	485	89.3	22.1	2.5	B01
HP568	temperate japonica	ERR009478	211	112.6	27.9	7.2	A02
HP569	indica	ERR009437	200	68.8	19.9	4.6	B01
HP570	indica	ERR009933	324	113.1	31.2	4.7	B01
HP571	indica	ERR009581	361	108.5	28.3	4	B01
HP572	indica	ERR009912	293	119.3	44.8	5.5	B01
HP573	indica	ERR009495	521	92.7	34.1	2.4	B06
HP574	temperate japonica	ERR009878	437	137.5	50.2	4.2	A01
HP575	indica	ERR009735	299	104.5	39.3	4.7	B01
HP576	indica	ERR009560	323	116	45.9	4.8	B07
HP577	indica	ERR009460	272	147.6	57.7	7.3	B01
HP578	indica	ERR009701	213	73	25	4.6	A07
HP579	indica	ERR009550	434	144.7	64.7	4.5	A07
HP580	indica	ERR009648	247	184.3	78.4	10	A07
HP581	indica	ERR009630	399	193.4	81.2	6.5	B01
HP582	indica	ERR009719	380	105.9	44.6	3.8	B01
HP583	indica	ERR009486	248	133.8	60.8	7.3	B01
HP584	indica	ERR009484	352	117.5	51.1	4.5	B07
HP585	temperate japonica	ERR009718	449	252.8	88.4	7.6	A02
HP586	temperate japonica	ERR009533	266	93.6	34.8	4.7	A02
HP587	temperate japonica	ERR009716	432	147.4	53.6	4.6	A02
HP588	temperate japonica	ERR009531	383	91.1	75.7	3.2	A01
HP589	indica	ERR009645	255	61.4	65.4	3.2	B14
HP590	indica	ERR009928	363	264.2	94.8	9.8	B01
HP591	indica	ERR009523	405	30.6	45.6	1	A04
HP592	indica	ERR009490	404	156.6	56.3	5.2	B07
HP593	indica	ERR009876	418	116.3	96.3	3.7	B11
HP595	indica	ERR009547	372	44.5	16.2	1.6	A01
HP596	temperate japonica	ERR009930	408	149.7	45.3	4.9	A01
HP597	indica	ERR009477	409	65.4	42.6	2.2	B10
HP598	indica	ERR009770	223	71.9	35.3	4.3	B05
HP599	temperate japonica	ERR009665	463	181.9	87	5.3	A15
HP600	indica	ERR009541	496	121.5	58.9	3.3	B01
HP601	indica	ERR009435	349	88	59.8	3.4	B10
HP602	temperate japonica	ERR009609	325	66.8	63.3	2.8	A32
HP603	indica	ERR009763	515	160	63.9	4.2	B01
HP604	indica	ERR009915	395	126.9	63.1	4.3	A01
HP605	temperate japonica	ERR009786	442	245.6	109.7	7.5	A01
HP606	indica	ERR009840	538	167.9	57	4.2	B01
HP607	indica	ERR009594	493	130.7	52.6	3.6	A01
HP608	indica	ERR009709	431	202.2	88.2	6.3	B01
HP609	indica	ERR009893	580	223.1	81	5.2	B01
HP610	indica	ERR009575	430	106.8	50.9	3.3	B01
HP611	indica	ERR009568	340	114.8	41.7	4.5	B05
HP612	indica	ERR009619	624	89.5	31.4	1.9	B08
HP613	indica	ERR009585	405	142.9	61.3	4.7	B01
HP990	temperate japonica	ERR037204	283	93.5	34.1	4.4	A01
HP991	indica	ERR037205	258	64.5	50	3.4	B01
HP992	temperate japonica	ERR037206	158	40	17.1	3.4	A03
HP993	indica	ERR037207	644	237.2	72.5	5	B05
HP994	indica	ERR037208	212	84.2	27.8	5.3	B01
HP995	temperate japonica	ERR037209	213	24.2	16.4	1.5	A02
Nipponbare	temperate japonica	ERR009468	227	67.4	28.8	4	A03
Nongken58	temperate japonica	ERR009453	391	217.5	95.5	7.5	A03
GP3	indica	ERR036608	217	20.8	8.8	1.3	A01
GP4	indica	ERR036609	364	71.6	36.6	2.6	A01
GP5	tropical japonica	ERR036610	347	77.5	28.4	3	A01
GP6	indica	ERR068461	61	10.3	4	2.3	B01
GP7	tropical japonica	ERR036611	292	105.1	31	4.8	A01
GP8	aus	ERR036612	571	67	20.8	1.6	B01
GP9	indica	ERR036613	230	72.5	20.1	4.2	B01
GP10	indica	ERR036614	163	43.5	15.6	3.6	B01
GP11	indica	ERR036615	313	50.9	16.4	2.2	B01
GP12	indica	ERR036616	261	37.5	11.2	1.9	B01
GP13	indica	ERR036617	396	113.4	31.8	3.9	B01
GP14	indica	ERR036618	670	144.2	40.3	2.9	B01
GP15	indica	ERR036619	162	65.1	19	5.4	B01
GP16	indica	ERR036620	326	63.6	21.3	2.6	B01
GP17	indica	ERR036621	669	162.6	43.1	3.3	B01
GP18	indica	ERR036622	463	47.4	13.7	1.4	B01
GP19	indica	ERR036623	151	27.6	8.5	2.5	B01
GP20	indica	ERR036624	269	66.9	18.6	3.3	B01
GP21	indica	ERR036625	382	130.1	36.8	4.6	C02
GP22	indica	ERR036626	308	58.4	16.2	2.6	B01
GP23	indica	ERR036627	404	107.1	34.5	3.6	C02
GP24	indica	ERR036628	384	52.9	24	1.9	A01
GP25	indica	ERR036629	409	49.1	20.3	1.6	A01
GP27	indica	ERR036631	271	47.3	16.9	2.3	B01
GP28	indica	ERR036632	439	63.3	19.7	1.9	B01
GP29	indica	ERR036633	168	34.7	16	2.8	B01
GP30	indica	ERR036634	332	76.8	35.5	3.1	B01
GP31	indica	ERR036635	436	65.7	26.3	2	B01
GP32	indica	ERR036636	195	47.1	37.6	3.2	B01
GP33	indica	ERR036637	411	167	52.7	5.5	B01
GP34	aus	ERR036638	484	95.5	27.2	2.7	C02
GP35	indica	ERR036639	253	60.9	22.2	3.2	B01
GP36	aus	ERR036640	251	19.5	6.9	1	C02
GP37	indica	ERR036641	460	92.4	31.3	2.7	A04
GP38	aus	ERR036642	233	26.8	8.7	1.5	B01
GP39	tropical japonica	ERR036643	344	77.5	28.1	3	A02
GP40	indica	ERR036644	256	44.3	15	2.3	B01
GP41	indica	ERR036645	301	101.3	24.6	4.5	B04
GP42	indica	ERR036646	273	29.1	9.7	1.4	B05
GP43	indica	ERR036647	235	53.4	14.4	3.1	B01
GP45	indica	ERR036649	151	43.2	18	3.8	B01
GP46	indica	ERR036650	254	50.5	13.3	2.7	B01
GP47	aus	ERR036651	275	23.1	8.4	1.1	B01
GP48	indica	ERR036652	285	82.5	25	3.9	B01
GP49	indica	ERR036653	194	53.3	15.3	3.7	B01
GP50	indica	ERR036654	272	109.3	35.5	5.4	B01
GP51	indica	ERR036655	344	57.4	31.5	2.2	B01
GP52	indica	ERR036656	343	68.4	17.3	2.7	B01
GP53	indica	ERR036657	117	29.9	12	3.4	B01
GP54	indica	ERR036658	307	46.5	18.6	2	B01
GP55	tropical japonica	ERR036659	256	42.8	15	2.2	A01
GP57	aus	ERR036661	139	23.2	9.2	2.2	A04
GP58	indica	ERR036662	223	23	10.2	1.4	B01
GP59	temperate japonica	ERR036663	223	77.4	35.7	4.7	A02
GP60	indica	ERR036664	289	25.8	11.7	1.2	B01
GP61	aus	ERR036665	281	26.8	11.1	1.3	B01
GP62	aus	ERR036666	226	24.9	10	1.5	A04
GP63	aus	ERR036667	236	49.3	19.3	2.8	B02
GP64	indica	ERR036668	223	37.1	16	2.2	B01
GP65	indica	ERR036669	193	29.9	13	2.1	B01
GP66	indica	ERR036670	110	11.4	5.4	1.4	A37
GP67	aus	ERR036671	177	44	14.6	3.3	A01
GP68	indica	ERR036672	349	76.4	26.3	2.9	B01
GP69	indica	ERR036673	294	41.7	22.5	1.9	B01
GP70	indica	ERR036674	206	43.5	13.4	2.8	B01
GP71	indica	ERR036675	245	34.8	14.9	1.9	B01
GP72	indica	ERR036676	219	44.2	16	2.7	B01
GP73	indica	ERR036677	314	32.9	11.5	1.4	B01
GP75	aus	ERR036679	227	38.6	13.3	2.3	A04
GP76	indica	ERR036680	344	49.3	18.2	1.9	B01
GP77	tropical japonica	ERR036681	332	72.7	23.5	2.9	A01
GP78	indica	ERR036682	268	45.7	15.3	2.3	B01
GP79	indica	ERR036683	301	35.2	20.8	1.6	B01
GP80	indica	ERR036684	327	75.6	35.9	3.1	B01
GP81	indica	ERR036685	303	53	16.5	2.4	B01
GP82	indica	ERR036686	375	57.7	19.5	2.1	B01
GP83	indica	ERR036687	111	12.4	5.1	1.5	B01
GP84	indica	ERR036688	227	63.9	27.6	3.8	B01
GP85	indica	ERR036689	234	41.2	20.6	2.4	B05
GP86	tropical japonica	ERR036690	268	38.3	15.2	1.9	A01
GP87	indica	ERR036691	204	43.9	23.9	2.9	B01
GP88	temperate japonica	ERR036692	205	27	11.7	1.8	A03
GP89	aus	ERR036693	252	31	13.6	1.7	B01
GP90	indica	ERR036694	273	61.1	21.5	3	B01
GP91	indica	ERR036695	222	53.5	20.9	3.2	B01
GP92	indica	ERR036696	259	38.9	14.4	2	B02
GP93	indica	ERR036697	176	34.8	13.9	2.7	B01
GP94	indica	ERR036698	285	75.4	28.7	3.6	B01
GP95	indica	ERR036699	175	23.6	9.1	1.8	B02
GP96	indica	ERR036700	307	44	17.3	1.9	B01
GP97	indica	ERR036701	270	41.6	17.6	2.1	B01
GP98	indica	ERR036702	200	44.8	19.1	3	B01
GP99	indica	ERR036703	257	68.9	27.4	3.6	B01
GP100	indica	ERR036704	300	35	21.3	1.6	B01
GP101	indica	ERR036705	181	20.2	8.2	1.5	C02
GP102	indica	ERR036706	194	40.4	32.8	2.8	A01
GP103	indica	ERR036707	148	14.9	8.3	1.4	B01
GP104	aus	ERR036708	125	19.7	17.4	2.1	B01
GP106	indica	ERR036710	265	46.3	22.4	2.4	B01
GP107	indica	ERR036711	242	36.3	14.8	2	B01
GP108	indica	ERR036712	394	112.1	37.7	3.8	B01
GP109	aus	ERR036713	264	22.3	34.9	1.1	A04
GP111	indica	ERR036715	104	36.5	72.3	4.7	B01
GP112	tropical japonica	ERR036716	206	96.5	47.2	6.3	A02
GP117	tropical japonica	ERR036719	432	91.1	156.8	2.8	A01
GP118	indica	ERR036720	516	198.3	174.4	5.2	B01
GP119	indica	ERR036721	782	157.5	44.1	2.7	B01
GP120	indica	ERR036722	401	79.4	56.4	2.7	B01
GP122	indica	ERR036724	393	72.1	55.1	2.5	B13
GP123	indica	ERR036725	449	64	65.9	1.9	B01
GP126	temperate japonica	ERR036728	132	21	50.6	2.1	A27
GP127	indica	ERR036729	243	50.9	114.9	2.8	A01
GP129	indica	ERR036731	397	50.8	28.7	1.7	B01
GP130	indica	ERR036732	113	18.2	48.5	2.2	A01
GP131	indica	ERR036733	189	40.5	51.7	2.9	A01
GP132	indica	ERR036734	294	30.1	12.8	1.4	B01
GP134	indica	ERR036735	312	30.2	65.3	1.3	A03
GP135	indica	ERR036736	412	52.4	75.5	1.7	B01
GP136	indica	ERR036737	208	12.7	39.3	0.8	B01
GP137	indica	ERR036738	151	25.2	26.2	2.2	B01
GP138	indica	ERR036739	800	124.2	155.3	2.1	B01
GP139	indica	ERR036740	209	37.5	43.9	2.4	A01
GP140	indica	ERR036741	395	30.6	21.9	1	B02
GP142	indica	ERR036743	153	7.1	4.6	0.6	A01
GP260	indica	ERR068465	759	281.6	73.9	5	A01
GP284	aromatic	ERR068466	830	338.4	89.5	5.5	A09
GP285	aus	ERR068467	713	129.6	32.9	2.4	B02
GP294	aromatic	ERR068468	864	396.6	97.1	6.2	A09
GP295	aromatic	ERR068469	251	67.8	31.4	3.6	A09
GP296	aromatic	ERR068470	436	235.8	57.9	7.3	A09
GP297	aromatic	ERR068471	622	404.2	97.1	8.7	A09
GP497	temperate japonica	ERR036746	146	42.2	19.6	3.9	A03
GP498	temperate japonica	ERR036747	258	60	29.4	3.1	A08
GP499	temperate japonica	ERR036748	192	50.2	23.1	3.5	A03
GP500	temperate japonica	ERR036749	231	78.5	36.6	4.6	A03
GP501	temperate japonica	ERR036750	155	44.7	20.7	3.9	A01
GP502	temperate japonica	ERR036751	185	73.7	32.7	5.4	A01
GP503	tropical japonica	ERR036752	208	104.4	48.6	6.8	A01
GP504	temperate japonica	ERR036753	190	81.7	36.2	5.8	A01
GP505	temperate japonica	ERR036754	173	68.6	31.1	5.3	A01
GP506	temperate japonica	ERR036755	187	63.3	30.8	4.6	A01
GP507	temperate japonica	ERR036756	253	72.2	32.3	3.8	A03
GP508	temperate japonica	ERR036757	148	52.2	23.6	4.7	A03
GP509	temperate japonica	ERR036758	346	33.6	17.3	1.3	A03
GP510	temperate japonica	ERR036759	269	91.9	47.9	4.6	A05
GP511	temperate japonica	ERR036760	163	50.4	24.8	4.2	A05
GP512	aus	ERR036761	267	86.5	41.7	4.4	B02
GP513	tropical japonica	ERR068472	74	33.6	14.8	6.1	A01
GP514	tropical japonica	ERR036762	216	70.1	33.5	4.4	A01
GP515	tropical japonica	ERR036763	285	78.9	34.8	3.7	A01
GP516	tropical japonica	ERR036764	279	88.6	42.7	4.3	A01
GP517	tropical japonica	ERR036765	217	65.7	30.6	4.1	A02
GP518	tropical japonica	ERR036766	186	48.5	21.8	3.5	A01
GP519	temperate japonica	ERR036767	271	102.5	47.1	5.1	A01
GP520	temperate japonica	ERR036768	248	80	37.8	4.3	A01
GP521	tropical japonica	ERR036769	239	41.1	16.1	2.3	A02
GP522	tropical japonica	ERR036770	222	87.8	40.6	5.3	A01
GP523	temperate japonica	ERR036771	283	85.8	37.5	4.1	A02
GP525	temperate japonica	ERR036773	262	92.5	40	4.8	A01
GP526	indica	ERR036774	281	117.5	50.3	5.6	B01
GP527	temperate japonica	ERR036775	119	26.4	10.5	3	A11
GP528	temperate japonica	ERR036776	289	78.7	30.4	3.7	A14
GP529	temperate japonica	ERR036777	190	64.9	24	4.6	A14
GP530	aus	ERR036778	303	103.2	43	4.6	B01
GP531	aus	ERR036779	237	92.1	36	5.2	B02
GP532	tropical japonica	ERR036780	332	73.4	29.7	3	A01
GP533	aus	ERR036781	92	17.2	9.7	2.5	A01
GP534	tropical japonica	ERR036782	244	69.4	34	3.8	A01
GP535	tropical japonica	ERR036783	262	86.2	44.3	4.4	A01
GP536	tropical japonica	ERR036784	264	83.5	40	4.3	A01
GP537	tropical japonica	ERR036785	224	31	14.6	1.9	A02
GP538	aus	ERR036786	216	53.5	31.2	3.3	B01
GP539	aus	ERR036787	304	79.7	40.3	3.5	B01
GP540	aus	ERR036788	327	105.1	55.4	4.3	B01
GP541	tropical japonica	ERR036789	124	56.3	28.6	6.1	A01
GP542	aus	ERR036790	290	23.5	13.5	1.1	A04
GP544	tropical japonica	ERR036792	148	32	16.5	2.9	A01
GP545	temperate japonica	ERR036793	292	127.8	27.5	5.9	A03
GP546	temperate japonica	ERR036794	436	289.2	49.8	8.9	A03
GP547	temperate japonica	ERR036795	197	100.7	16.7	6.9	A03
GP548	temperate japonica	ERR036796	341	178.8	33.6	7.1	A03
GP549	temperate japonica	ERR036797	338	196.3	32.4	7.8	A03
GP550	temperate japonica	ERR036798	164	88.9	19.9	7.3	A03
GP551	temperate japonica	ERR036799	302	193.1	34.8	8.6	A03
GP552	temperate japonica	ERR036800	310	140.1	28.4	6.1	A03
GP553	indica	ERR036801	41	21.2	8.1	7	C10
GP554	temperate japonica	ERR036802	207	76	16.2	4.9	A03
GP555	temperate japonica	ERR036803	282	108.9	23.6	5.2	A03
GP556	temperate japonica	ERR036804	140	72.5	13.3	7	A03
GP557	temperate japonica	ERR036805	278	132.6	20.5	6.4	A03
GP558	temperate japonica	ERR036806	189	78.8	12.7	5.6	A03
GP559	temperate japonica	ERR036807	165	99.6	24.6	8.1	A03
GP560	temperate japonica	ERR036808	327	234.9	51	9.7	A03
GP561	temperate japonica	ERR036809	379	189.3	30.5	6.7	A01
GP563	temperate japonica	ERR036811	506	293.8	43.4	7.8	A02
GP564	temperate japonica	ERR036812	445	61.5	16.2	1.9	A08
GP565	temperate japonica	ERR036813	237	133.7	26.8	7.6	A02
GP566	temperate japonica	ERR036814	317	122.9	31	5.2	A02
GP567	temperate japonica	ERR036815	162	70	16.5	5.8	A08
GP568	temperate japonica	ERR036816	364	149.5	39.5	5.5	A02
GP569	temperate japonica	ERR036817	383	288.6	59	10.1	A03
GP570	temperate japonica	ERR036818	365	183.4	39.2	6.8	A03
GP571	temperate japonica	ERR036819	267	30.5	9.3	1.5	A03
GP572	indica	ERR036820	172	74.1	13.6	5.8	B01
GP573	indica	ERR036821	293	121.3	24.1	5.6	A01
GP574	indica	ERR036822	416	234	39.9	7.6	B05
GP575	temperate japonica	ERR036823	168	90.2	20.9	7.2	A02
GP576	aus	ERR036824	314	137.9	28.1	5.9	B01
GP578	tropical japonica	ERR036825	372	245.4	45.3	8.9	A01
GP579	temperate japonica	ERR036826	357	188.1	38.4	7.1	A01
GP580	temperate japonica	ERR036827	385	125	25.2	4.4	A07
GP581	temperate japonica	ERR036828	171	71.9	16.5	5.7	A02
GP582	temperate japonica	ERR036829	216	110.5	23.6	6.9	A01
GP583	temperate japonica	ERR036830	369	237.1	50.1	8.6	A11
GP584	temperate japonica	ERR036831	387	178.2	29.4	6.2	B01
GP585	temperate japonica	ERR036832	213	84.3	18.1	5.3	A03
GP587	indica	ERR036833	311	118.1	24.5	5.1	B01
GP588	temperate japonica	ERR036834	382	306	61.8	10.8	A02
GP589	indica	ERR036835	294	107.6	24.3	4.9	A01
GP590	temperate japonica	ERR036836	252	150.4	30.9	8	A03
GP591	temperate japonica	ERR036837	347	176.4	36.7	6.8	A01
GP592	temperate japonica	ERR036838	490	199.3	44.3	5.5	A03
GP593	indica	ERR036839	390	116.7	24.5	4	A03
GP594	temperate japonica	ERR036840	155	71.9	15.4	6.2	A05
GP595	temperate japonica	ERR036841	420	120.3	26.1	3.9	A03
GP596	temperate japonica	ERR036842	296	87	20.9	4	A03
GP597	temperate japonica	ERR036843	241	96.3	23.1	5.4	A03
GP598	temperate japonica	ERR036844	155	71.1	16.1	6.2	A03
GP599	temperate japonica	ERR036845	227	91.2	17.9	5.4	A03
GP601	temperate japonica	ERR036846	208	116.4	27.6	7.5	A03
GP602	temperate japonica	ERR036847	214	153.7	36.2	9.7	A03
GP603	temperate japonica	ERR036848	406	175	43.5	5.8	A08
GP605	temperate japonica	ERR036849	400	217.8	40.6	7.3	A02
GP606	temperate japonica	ERR036850	366	249.8	51	9.2	A03
GP607	temperate japonica	ERR036851	480	280.3	57.1	7.9	A02
GP608	temperate japonica	ERR036852	127	85.5	21.5	9.1	A03
GP609	temperate japonica	ERR036853	208	93.8	23.4	6.1	A08
GP610	temperate japonica	ERR036854	85	36.1	13.8	5.7	A03
GP611	tropical japonica	ERR036855	319	147.6	33	6.2	A01
GP612	temperate japonica	ERR036856	374	157.7	46.6	5.7	A03
GP614	temperate japonica	ERR036858	162	94.1	23.3	7.8	A02
GP619	temperate japonica	ERR036862	236	124.4	23.9	7.1	A03
GP620	temperate japonica	ERR036863	648	377.5	68	7.8	A03
GP621	temperate japonica	ERR036864	109	24.6	23.2	3	A01
GP622	indica	ERR036865	212	64.1	55	4.1	B01
GP623	temperate japonica	ERR036866	110	36.4	31.1	4.5	A03
GP624	indica	ERR036867	345	113	101.2	4.4	A04
GP625	aus	ERR036868	268	129.5	108.5	6.5	A01
GP626	tropical japonica	ERR036869	244	13.6	10.5	0.7	A21
GP628	indica	ERR036871	167	60.9	56.7	4.9	B01
GP629	tropical japonica	ERR036872	642	81.6	69.2	1.7	A01
GP630	temperate japonica	ERR036873	340	107.9	102.1	4.3	A03
GP631	indica	ERR036874	181	42.2	42.1	3.1	C10
GP632	temperate japonica	ERR036875	190	52.3	54.7	3.7	A03
GP633	indica	ERR036876	56	18.3	18.9	4.4	B01
GP634	temperate japonica	ERR036877	213	47.1	50.6	3	A01
GP636	temperate japonica	ERR036879	396	110.9	116.4	3.8	A03
GP638	temperate japonica	ERR036881	236	97.3	111.5	5.5	A03
GP639	indica	ERR036882	90	37.3	38	5.6	A03
GP640	tropical japonica	ERR036883	164	67	60.4	5.5	A02
GP641	tropical japonica	ERR036884	175	64.5	57.1	5	A01
GP642	tropical japonica	ERR036885	233	21.5	26.6	1.2	A01
GP643	tropical japonica	ERR036886	191	54.9	64.5	3.9	A01
GP644	tropical japonica	ERR036887	308	63.4	67.2	2.8	A01
GP646	temperate japonica	ERR036889	452	255.8	57.7	7.6	A03
GP647	tropical japonica	ERR036890	303	175.2	43.1	7.8	A02
GP648	temperate japonica	ERR036891	209	112.7	30.6	7.3	A03
GP649	temperate japonica	ERR036892	223	110	24.6	6.6	A03
GP650	temperate japonica	ERR036893	376	44.6	14	1.6	A03
GP651	temperate japonica	ERR036894	441	196.8	40.9	6	A03
GP652	indica	ERR036895	384	185.7	42.9	6.5	A03
GP653	temperate japonica	ERR036896	311	232.2	52.7	10	A01
GP654	temperate japonica	ERR036897	541	284.1	58.9	7.1	A03
GP655	temperate japonica	ERR036898	547	286.6	68.7	7	A03
GP656	temperate japonica	ERR036899	314	225.9	53.7	9.7	A03
GP657	temperate japonica	ERR036900	426	341	67	10.8	A02
GP659	tropical japonica	ERR036902	462	166.8	54.8	4.9	A02
GP660	temperate japonica	ERR036903	359	297.3	85.8	11.1	A01
GP661	temperate japonica	ERR036904	223	213.3	48.8	12.9	A02
GP662	temperate japonica	ERR036905	456	254.7	49.1	7.5	A03
GP663	temperate japonica	ERR036906	404	321.9	74.5	10.7	A03
GP664	temperate japonica	ERR036907	461	295.1	81.4	8.6	A03
GP665	temperate japonica	ERR036908	315	164	41.1	7	A03
GP666	temperate japonica	ERR036909	222	140.8	31.9	8.5	A01
GP667	temperate japonica	ERR036910	409	209.6	46.5	6.9	A03
GP668	temperate japonica	ERR036911	328	129.2	24.9	5.3	A03
GP669	temperate japonica	ERR036912	385	189	61.6	6.6	A03
GP670	temperate japonica	ERR036913	506	289.3	93.6	7.7	A02
GP671	temperate japonica	ERR036914	401	164.6	46.4	5.5	A03
GP672	temperate japonica	ERR036915	398	289.2	82.9	9.8	A03
GP673	temperate japonica	ERR036916	384	157.1	44.9	5.5	A03
GP674	temperate japonica	ERR036917	384	239.8	68.7	8.4	A03
GP675	temperate japonica	ERR036918	449	290.2	83.2	8.7	A03
GP676	indica	ERR036919	560	397.5	130.9	9.6	B01
GP677	temperate japonica	ERR036920	265	234.7	74.5	11.9	A03
GP678	temperate japonica	ERR036921	390	178	54.6	6.1	A03
GP679	tropical japonica	ERR036922	300	212	66.4	9.5	A01
GP680	temperate japonica	ERR036923	303	152.8	47.4	6.8	A02
GP682	temperate japonica	ERR036925	270	221.7	68.1	11	A03
GP683	tropical japonica	ERR036926	227	76.6	24.4	4.5	A02
GP684	tropical japonica	ERR036927	304	250.4	77.2	11.1	A02
GP685	temperate japonica	ERR036928	161	87.6	32.7	7.3	A02
GP686	tropical japonica	ERR036929	426	237.1	72.4	7.5	A02
GP688	tropical japonica	ERR036931	259	143.3	49.6	7.4	A02
GP690	tropical japonica	ERR036933	385	256.9	82.4	9	A02
GP691	temperate japonica	ERR036934	176	110.7	41.2	8.5	A03
GP692	temperate japonica	ERR036935	533	119.1	34.6	3	A02
GP694	temperate japonica	ERR068475	507	253.4	95.9	6.7	A03
GP695	tropical japonica	ERR068476	269	68.8	22.8	3.4	A02
GP696	tropical japonica	ERR068477	174	27	10.1	2.1	A02
GP697	tropical japonica	ERR068478	387	152.6	55.6	5.3	A01
GP698	tropical japonica	ERR068479	370	67.6	24.9	2.5	A01
GP699	tropical japonica	ERR068480	357	167.3	68.3	6.3	A01
GP700	tropical japonica	ERR068481	286	143.3	46.5	6.7	A01
GP701	tropical japonica	ERR068482	298	155.6	55.3	7	A01
GP702	temperate japonica	ERR068483	246	105.8	38	5.8	A01
GP703	temperate japonica	ERR068484	231	133.4	48.2	7.8	B01
GP704	tropical japonica	ERR068485	356	172.7	68.3	6.5	A01
GP705	tropical japonica	ERR068486	558	347.3	68.1	8.4	A01
GP706	tropical japonica	ERR068487	696	127	28.8	2.5	A01
GP707	temperate japonica	ERR068488	350	232.8	50.1	9	A03
GP708	temperate japonica	ERR068489	424	279.8	60.7	8.9	A03
GP709	temperate japonica	ERR068490	249	169.6	37.8	9.2	A03
GP710	temperate japonica	ERR068491	271	182.4	40.9	9.1	A03
GP711	tropical japonica	ERR068492	333	83.5	29.9	3.4	A01
GP712	tropical japonica	ERR068493	264	98	32.8	5	A01
GP713	aus	ERR068494	276	134.1	31.9	6.5	B01
GP714	tropical japonica	ERR068495	437	102.4	27.9	3.2	A02
GP715	aus	ERR068496	570	250.6	46.5	5.9	A04
GP716	indica	ERR068497	603	370.2	71.2	8.3	A03
GP717	temperate japonica	ERR068498	237	105.6	29	6	A10
GP718	tropical japonica	ERR068499	326	92.1	24.1	3.8	A14
GP721	tropical japonica	ERR068502	165	80.6	24.9	6.6	A02
GP722	indica	ERR068503	138	63.4	17.8	6.2	A01
GP723	tropical japonica	ERR068504	192	110.3	29.6	7.7	A01
GP724	tropical japonica	ERR068505	213	104.7	25.3	6.6	A01
GP725	tropical japonica	ERR068506	126	42.1	12.5	4.5	A01
GP726	tropical japonica	ERR068507	362	127.7	33.8	4.7	A01
GP727	tropical japonica	ERR068508	316	108.1	28.7	4.6	A01
GP728	tropical japonica	ERR068509	268	88.6	23.8	4.4	A01
GP729	tropical japonica	ERR068510	194	41.9	12.5	2.9	A01
GP730	tropical japonica	ERR068511	314	119	33.2	5.1	A01
GP731	tropical japonica	ERR068512	187	48.9	17.8	3.5	A01
GP732	tropical japonica	ERR068513	112	52.6	17.2	6.3	A01
GP733	tropical japonica	ERR068514	117	62.4	17.8	7.2	A01
GP734	tropical japonica	ERR068515	504	240.9	77.6	6.4	A01
GP735	tropical japonica	ERR068516	134	41.2	13.3	4.1	A01
GP738	temperate japonica	ERR068519	331	125	41.1	5.1	B01
GP739	temperate japonica	ERR068520	260	117.2	34.9	6.1	A03
GP740	temperate japonica	ERR068521	318	123.8	40.8	5.2	A02
GP741	temperate japonica	ERR068522	178	157.5	35.2	11.9	A08
GP742	temperate japonica	ERR068523	425	157.6	33	5	A03
GP743	temperate japonica	ERR068524	220	149	32.4	9.1	A01
GP744	tropical japonica	ERR068525	264	86	23.7	4.4	A02
GP745	tropical japonica	ERR068526	152	78.6	16.9	7	A01
GP746	temperate japonica	ERR068527	303	131.3	28.4	5.8	B01
GP747	temperate japonica	ERR068528	280	116.2	24	5.6	A03
GP748	temperate japonica	ERR068529	525	300.5	52.7	7.7	A03
GP749	temperate japonica	ERR068530	272	171.8	35.7	8.5	A01
GP750	temperate japonica	ERR068531	254	163	44.9	8.6	A02
GP751	tropical japonica	ERR068532	274	85.9	26.6	4.2	A02
GP753	tropical japonica	ERR068534	347	233.4	35.3	9.1	A01
GP754	temperate japonica	ERR068535	556	52.4	13.5	1.3	A03
GP755	temperate japonica	ERR068536	445	293.4	47.5	8.9	A03
GP756	temperate japonica	ERR068537	528	305.5	55	7.8	A01
GP758	tropical japonica	ERR068538	146	125.3	35.2	11.5	A01
GP759	temperate japonica	ERR068539	288	269.7	51.4	12.6	A03
GP760	temperate japonica	ERR068540	136	74.8	19	7.4	A03
GP761	tropical japonica	ERR068541	244	25	7.9	1.4	A02
GP764	aus	ERR068543	462	204	35.3	5.9	B01
GP765	temperate japonica	ERR068544	179	118.5	22.3	8.9	A03
GP766	temperate japonica	ERR068545	328	201.1	36.8	8.2	B01
GP767	indica	ERR068546	181	130.5	23	9.7	B01
GP768	temperate japonica	ERR068547	202	135.2	32.9	9	A03
GP769	temperate japonica	ERR068548	88	67.6	17.5	10.3	A03
GP770	temperate japonica	ERR068549	501	277	43.9	7.4	A03
GP771	temperate japonica	ERR068550	308	177.8	30.7	7.8	A03
GP772	indica	ERR068551	241	174.2	36.7	9.7	A03
GP773	temperate japonica	ERR068552	438	200.4	58.9	6.2	A03
GP774	temperate japonica	ERR068553	76	65.8	16.9	11.7	A03
GP775	temperate japonica	ERR068554	310	177.8	32.3	7.7	A03
GP776	temperate japonica	ERR068555	229	158.8	31.7	9.3	A03
GP777	temperate japonica	ERR068556	301	133.9	22.7	6	A05
GP779	temperate japonica	ERR068557	533	274	47.3	6.9	A03
GP780	temperate japonica	ERR068558	337	232	47.5	9.3	A03
GP782	temperate japonica	ERR068559	211	130.8	29.7	8.3	A03
GP783	temperate japonica	ERR068560	205	166	37.8	10.9	A03
GP784	temperate japonica	ERR068561	266	207.2	47.6	10.5	A03
GP785	indica	ERR068562	98	55.6	11.6	7.6	B01
GP786	temperate japonica	ERR068563	183	77.5	16.3	5.7	A01
GP787	temperate japonica	ERR068564	206	165.1	42.5	10.8	A03
GP788	temperate japonica	ERR068565	438	331.6	66.4	10.2	A03
GP789	temperate japonica	ERR068566	592	359.5	72.5	8.2	A03
GP790	temperate japonica	ERR068567	169	152.9	42.9	12.2	A03
GP791	temperate japonica	ERR068568	372	268.1	65.7	9.7	A03
GP792	temperate japonica	ERR068569	130	54.6	12.4	5.7	A03
GP793	temperate japonica	ERR068570	294	152.3	41.8	7	A03
GP794	temperate japonica	ERR068571	140	61.3	17.5	5.9	A08
GP795	temperate japonica	ERR068572	150	82.1	18.3	7.4	A03
GP796	temperate japonica	ERR068573	296	207.1	46.5	9.4	A03
GP797	temperate japonica	ERR068574	203	157.7	36.8	10.5	A03
GP798	temperate japonica	ERR068575	330	173	38.8	7.1	A03
GP799	temperate japonica	ERR068576	420	202.3	35.7	6.5	A03
GP800	temperate japonica	ERR068577	192	34.1	9.3	2.4	A03
GP801	temperate japonica	ERR068578	342	166.1	38.9	6.5	A03
GP802	temperate japonica	ERR068579	236	24.6	7.1	1.4	A03
GP803	temperate japonica	ERR068580	243	145.4	28.4	8	A03
GP804	temperate japonica	ERR068581	100	39	10.2	5.2	A03
GP805	temperate japonica	ERR068582	326	145.4	32.4	6	A03
GP806	temperate japonica	ERR068583	239	133.9	31.2	7.5	A03
GP807	temperate japonica	ERR068584	157	86.4	19.6	7.4	A03
GP808	temperate japonica	ERR068585	217	103.6	21.9	6.4	A03
GP809	temperate japonica	ERR068586	402	247.1	47.3	8.3	A03
GP810	temperate japonica	ERR068587	318	148.4	31.9	6.3	A03
GP811	temperate japonica	ERR068588	326	157.1	37	6.5	A03
GP812	temperate japonica	ERR068589	451	200.5	36.8	6	A03
GP813	temperate japonica	ERR068590	354	211.1	59	8	A03
GP814	temperate japonica	ERR068591	265	136.5	41.6	6.9	A01
GP815	indica	ERR068592	403	145.8	27.7	4.9	B05
IRIS_313-8712	aromatic	ERR614190	504	210.4	35.2	5.7	A02
IRIS_313-8747	aromatic	ERR614202	670	301.1	53.3	6.1	A01
IRIS_313-8813	aromatic	ERR614226	651	460.4	79.5	9.6	A04
IRIS_313-8814	aromatic	ERR614232	409	210.1	34.7	7	A04
IRIS_313-8390	aus	ERR614100	473	327.8	154.2	7.9	B02
IRIS_313-8398	aus	ERR614106	526	273.8	121.7	6	A04
IRIS_313-8410	aus	ERR614120	640	438.3	227.3	7.8	B02
IRIS_313-8554	aus	ERR614148	649	305.2	149.1	5.4	B02
IRIS_313-8721	aus	ERR614196	650	377.6	186.1	6.7	B02
IRIS_313-9137	aus	ERR614320	501	232.2	108.3	5.3	B02
IRIS_313-9283	aus	ERR614358	533	426.2	191.2	9.1	B02
IRIS_313-9368	aus	ERR614376	444	263.7	116.3	6.8	B02
IRIS_313-9422	aus	ERR614388	786	556.8	256.7	8.1	A01
IRIS_313-9610	aus	ERR614424	547	258.9	119.9	5.4	B01
IRIS_313-9626	aus	ERR614430	710	518.2	233.6	8.3	B01
IRIS_313-9661	aus	ERR614448	578	419.1	192.5	8.3	B01
IRIS_313-8326	aromatic	ERR614083	756	481	108.1	8.6	A04
IRIS_313-8342	aus	ERR614093	804	705.6	399.2	10	A01
IRIS_313-8655	aus	ERR614166	580	375.4	177.7	7.4	A04
IRIS_313-8771	aus	ERR614207	480	297.5	152.2	7.1	B01
IRIS_313-8789	aus	ERR614213	602	445	258.9	8.5	A01
IRIS_313-8641	aus	ERR614163	774	514.3	303.6	7.6	B01
IRIS_313-9449	aus	ERR616366	855	595.3	306.5	8	B02
IRIS_313-9641	aus	ERR616635	341	263.4	140.7	8.9	B02
IRIS_313-8765	aromatic	ERR615510	425	186.8	72.5	6	A04
IRIS_313-9170	aromatic	ERR616049	758	346	76.6	6.2	A04
IRIS_313-9682	aromatic	ERR616653	828	533.6	99.2	8.7	A04
IRIS_313-11454	aus	ERR629660	523	397.9	204.2	8.7	B01
IRIS_313-11456	aus	ERR629673	542	381.2	183.2	8.1	B02
IRIS_313-11481	aus	ERR629775	429	226.9	150.9	6.1	B01
IRIS_313-11483	aus	ERR629787	775	701.9	346.1	10.4	B01
IRIS_313-11602	aus	ERR630359	875	712.1	551.5	9.3	B01
IRIS_313-11603	aus	ERR630367	509	345.5	175.1	7.8	B01
IRIS_313-11617	aus	ERR630427	698	368.9	181.6	6.1	A01
IRIS_313-11618	aus	ERR630428	743	451.1	236.6	7	C02
IRIS_313-11619	aus	ERR630434	589	366	175.1	7.1	B02
IRIS_313-11625	aromatic	ERR630475	642	506.2	93.7	10.7	A04
IRIS_313-11626	aromatic	ERR630481	728	553.6	107.5	10.3	A04
IRIS_313-11630	aromatic	ERR630500	759	664.2	130	11.8	A04
IRIS_313-11825	aromatic	ERR635284	814	683.8	162.6	11.3	A04
IRIS_313-11917	aus	ERR617192	563	176.2	110.6	3.6	A01
IRIS_313-11888	aus	ERR617010	373	153	89.2	4.7	B02
IRIS_313-11963	aus	ERR617474	659	281.5	148.6	4.9	A04
IRIS_313-11982	aus	ERR617580	576	174	89.1	3.5	B01
IRIS_313-12055	aus	ERR617968	627	252.1	150.6	4.6	A01
IRIS_313-12074	aromatic	ERR618077	671	244.8	53	4.9	A04
IRIS_313-12094	aromatic	ERR618137	1044	405.3	93.3	5.2	A04
IRIS_313-12139	aus	ERR618256	495	187	152.2	4.3	B02
IRIS_313-12141	aus	ERR618266	675	162.2	135.4	2.8	A35
IRIS_313-12183	aus	ERR618344	826	601.7	312.2	8.3	C02
IRIS_313-10534	aus	ERR612097	765	444.9	307.7	6.7	A01
IRIS_313-10521	aromatic	ERR612049	576	331.5	109.9	7.8	A04
IRIS_313-10549	aus	ERR612159	644	381.9	370.8	6.8	B02
IRIS_313-10587	aus	ERR612404	547	328.8	294.9	6.9	B01
IRIS_313-10592	aus	ERR612414	605	382	446.4	7.2	B01
IRIS_313-10593	aus	ERR612418	423	240.8	312.6	6.5	C02
IRIS_313-10594	aus	ERR612426	449	279.3	379.4	7.1	B02
IRIS_313-10595	aus	ERR612432	543	284.5	379.2	6	B01
IRIS_313-10598	aus	ERR612437	631	415.3	362.8	7.5	B01
IRIS_313-10600	aus	ERR612444	464	333.9	408.9	8.2	B02
IRIS_313-10602	aus	ERR612450	1057	558.4	650	6	B02
IRIS_313-10603	aus	ERR612470	388	193.9	118.8	5.7	A04
IRIS_313-10604	aus	ERR612476	613	477.8	556.2	8.9	B02
IRIS_313-10605	aus	ERR612482	359	215.8	234.3	6.9	C02
IRIS_313-10606	aus	ERR612502	406	270.8	338.7	7.6	B01
IRIS_313-10608	aus	ERR612508	683	462.8	513.2	7.8	B01
IRIS_313-10670	aromatic	ERR612729	537	328.5	92	8.3	A04
IRIS_313-10673	aus	ERR612741	445	252.5	143.5	6.5	A01
IRIS_313-10734	aus	ERR613065	531	343.7	166.8	7.4	A04
IRIS_313-10735	aus	ERR613071	638	229.2	200.3	4.1	B01
IRIS_313-10736	aus	ERR613077	670	287.1	324.3	4.9	B01
IRIS_313-10737	aus	ERR613083	606	241	230.5	4.6	C02
IRIS_313-10849	aus	ERR613730	556	229.6	154.8	4.7	B02
IRIS_313-10851	aromatic	ERR613756	366	108.6	85	4	A04
IRIS_313-10852	aus	ERR622262	500	383.9	173.2	8.8	B01
IRIS_313-10869	aus	ERR622437	544	327.2	189	6.9	A01
IRIS_313-10875	aus	ERR622516	538	162	179.7	3.5	B01
IRIS_313-10882	aus	ERR622553	442	277.5	149.9	7.2	B01
IRIS_313-10925	aus	ERR605497	486	372.8	198.1	8.8	B02
IRIS_313-10926	aromatic	ERR605503	468	216.5	68.8	6.3	A04
IRIS_313-10930	aus	ERR605527	677	417.1	262.5	7.1	B01
IRIS_313-10933	aromatic	ERR605545	533	328.1	81.3	8.3	A04
IRIS_313-10963	aus	ERR605719	687	360.3	263.7	6	B01
IRIS_313-10965	aus	ERR605735	746	439.3	223.2	6.7	B02
IRIS_313-10969	aus	ERR605774	616	353.9	193.2	6.6	B01
IRIS_313-10976	aus	ERR605829	762	469	239.6	7	A01
IRIS_313-11013	aus	ERR606055	539	356.4	227.5	7.6	B01
IRIS_313-11014	aus	ERR606061	453	281.5	150.5	7.1	A01
IRIS_313-11015	aus	ERR606067	665	407.2	227.7	7	B01
IRIS_313-11016	aus	ERR606073	807	573.4	320.5	8.1	B01
IRIS_313-11017	aus	ERR606079	613	312.7	158.3	5.8	B01
IRIS_313-11018	aus	ERR606085	592	359.9	205.1	7	B02
IRIS_313-11019	aus	ERR606091	486	316.1	163.6	7.4	A01
IRIS_313-11020	aus	ERR606097	559	367.1	205	7.5	B02
IRIS_313-11021	aromatic	ERR606103	661	400	104.6	8.2	A09
IRIS_313-11023	aromatic	ERR606115	543	372.4	87.2	9.3	A09
IRIS_313-11024	aus	ERR606121	820	619.9	352.4	8.7	B02
IRIS_313-11025	aus	ERR606127	454	329.9	177.2	8.3	A04
IRIS_313-11027	aus	ERR606144	329	87.9	57.3	3.1	B02
IRIS_313-11028	aus	ERR606159	508	398.5	199.3	9	B02
IRIS_313-11029	aus	ERR606165	428	314.7	183.5	8.4	B02
IRIS_313-11031	aus	ERR606177	520	493.9	240.7	10.9	B02
IRIS_313-11034	aus	ERR606209	762	560.8	292.6	8.4	B01
IRIS_313-11037	aus	ERR606226	461	279.9	132.2	7	B01
IRIS_313-11047	aus	ERR606369	464	321.8	166.7	7.9	B02
IRIS_313-11048	aus	ERR606389	461	280.8	205.4	7	B02
IRIS_313-11049	aus	ERR606403	321	216.9	109	7.7	B01
IRIS_313-11050	aus	ERR606420	465	289.2	139.4	7.1	A01
IRIS_313-11052	aus	ERR606445	571	244.8	217	4.9	A18
IRIS_313-11053	aus	ERR606453	574	390.4	183.9	7.8	B02
IRIS_313-11054	aus	ERR606473	384	249.9	137.2	7.5	C02
IRIS_313-11055	aus	ERR606487	391	59.4	32	1.8	A18
IRIS_313-11056	aus	ERR606504	437	258.6	112.8	6.8	A04
IRIS_313-11057	aus	ERR606518	523	327.5	138.4	7.2	C02
IRIS_313-11058	aus	ERR606532	606	329.6	168.2	6.2	B02
IRIS_313-11059	aus	ERR606545	299	96.4	102.1	3.7	B01
IRIS_313-11060	aus	ERR606549	545	403	178.2	8.5	B01
IRIS_313-11061	aus	ERR606555	437	316.5	179.5	8.3	B01
IRIS_313-11111	aus	ERR607008	523	342	194	7.5	A04
IRIS_313-11154	aus	ERR635042	456	236.6	181.9	5.9	A01
IRIS_313-11164	aus	ERR635084	722	427.1	258.6	6.8	B01
IRIS_313-11168	aus	ERR635100	347	182.8	135.3	6	B01
IRIS_313-11169	aus	ERR635104	623	400	239.4	7.3	B02
IRIS_313-11170	aus	ERR635108	764	431.4	259.8	6.5	B01
IRIS_313-11171	aus	ERR635112	751	248.5	231.2	3.8	B01
IRIS_313-11172	aus	ERR635116	673	394	225.2	6.7	B02
IRIS_313-11173	aus	ERR635120	795	497.8	291.7	7.2	B02
IRIS_313-11174	aus	ERR635124	403	271.1	159.1	7.7	B02
IRIS_313-11210	aus	ERR609173	366	193.8	146.2	6	B02
IRIS_313-11213	aus	ERR609191	331	230.4	128.1	7.9	B01
IRIS_313-11218	aromatic	ERR609215	640	508.2	109.6	10.7	A04
IRIS_313-11232	aus	ERR609300	748	423.7	322	6.5	B01
IRIS_313-11258	aromatic	ERR609637	486	292.5	64	8.1	A04
IRIS_313-11259	aromatic	ERR609657	284	67.7	39	3.2	A02
IRIS_313-11265	aus	ERR609748	417	294.7	165.7	8.1	B01
IRIS_313-11289	aromatic	ERR610046	421	192.5	74.2	6.2	A04
IRIS_313-11293	aromatic	ERR610086	507	379.6	84.9	10.1	A04
IRIS_313-11268	aromatic	ERR609809	697	382.8	88.4	7.4	A04
IRIS_313-11298	aus	ERR610132	488	308.7	181.6	7.3	B01
IRIS_313-11322	aus	ERR610286	444	362.7	185.2	9.3	B01
IRIS_313-11324	aus	ERR610299	780	568.4	279.2	8.3	B01
IRIS_313-11272	aus	ERR609847	808	391.4	363.8	5.5	B02
IRIS_313-11348	aus	ERR610456	486	142.9	144.6	3.4	A18
IRIS_313-11350	aromatic	ERR610468	788	540.7	126.9	9.3	A04
IRIS_313-11352	aromatic	ERR610480	539	368.9	73.1	9.3	A02
IRIS_313-11274	aus	ERR609873	980	579.1	292.6	6.7	B02
IRIS_313-11362	aromatic	ERR610540	562	424.9	91.2	10.2	A04
IRIS_313-11371	aus	ERR610588	535	299	148	6.4	B01
IRIS_313-11373	aromatic	ERR610614	616	172.6	151.5	3.8	A04
IRIS_313-11374	aus	ERR610620	671	256	309.3	4.4	B02
IRIS_313-11401	aromatic	ERR610806	617	451	105.1	9.9	A02
B049	aus	ERR623168	444	120.8	77.4	3.1	B01
B243	aus	ERR625368	394	218.2	129.1	6.3	B01
CX110	aromatic	ERR625839	410	571.2	167.7	18.8	A01
CX143	aromatic	ERR626256	268	259.8	83.2	13.1	A04
CX368	aus	ERR620853	280	319.6	336.3	13.1	B01
B164	aus	ERR624548	434	140.4	116.4	3.7	B01
*see SI appendix, Fig. S3
