# Supplementary material for: Origin of the Aromatic Group of Cultivated Rice (Oryza sativa L.) Traced to the Indian Subcontinent
Source: Genome Biol Evol. 2019 Feb 21;11(3):832–43. doi: 10.1093/gbe/evz039 (PMC6427689; doi:10.1093/gbe/evz039)
Supplement: Supplementary Data [file evz039_supp.zip › Table_S3.xlsx]

## Sheet: Loter-assigned ancestry at selected domestication-related loci in aromatic
gene	chromosome	position (IRGSP-1.0)	frequency of japonica haplotypes in aromatic	frequency of non-japonica (Indian) haplotypes in aromatic	associated traits	references
qSH1	1	36445507-36449670	0.8971	0.1029	seed shattering	1
qSD1-2	1	38382308-38385597	0.9706	0.0294	seed dormancy and plant height	2
SPS1	1	40100899-40110070	0.6176	0.3824	spikelet number per panicle, secondary rachis branches	3
GW2	2	8115223-8121651	0.6765	0.3235	grain width and weight	4
LTG1	2	24766809-24772750	0.3824	0.6176	tolerance to low temperatures	5
GRF4	2	28862610-28868499	1	0	grain shape, panicle length, seed shattering	6
phyB	3	11020152-11028141	0.8235	0.1765	photoperiod pathway	7
GS3	3	16729699-16735858	1	0	grain size	8
Bh4	4	22969845-22972287	0.9706	0.0294	hull colour	9
LABA1	4	25959399-25963504	1	0	short and barbless awns	10
Kala4	4	27915978-27931421	1	0	black pericarp colour	11
SHAT1	4	33071970-33074598	0.9412	0.0588	seed shattering	12
LG1	4	33489001-33492441	0.4853	0.5147	closed panicle and reduction of outcrossing rates	13
Sh4	4	34231186-34233221	0.3235	0.6765	seed shattering	14
PTB1	5	2598566-2604247	1	0	seed setting rate	15
GS5	5	3439304-3443769	1	0	grain size and yield	16
QSW5-GW5	5	5365122-5366701	1	0	grain width and weight	17, 18
GS6	6	1465500-1468583	0.7059	0.2941	grain size	19
Wx	6	1764622-1771574	0.7059	0.2941	amylose content (sticky rice)	20
Hd3a	6	2940004-2942452	0.4706	0.5294	photoperiod pathway	7
OsC1	6	5315178-5316847	1	0	apiculus colour	21
S5	6	5759528-5762022	0.9118	0.0882	reproductive barrier and indica-japonica compatibility	22
ALK	6	6748358-6753303	0.4412	0.5588	starch synthesis, gelatinization temperature	23
Hd1	6	9335211-9340024	1	0	photoperiod pathway	7
TGW6	6	25093242-25094294	0.7941	0.2059	grain weight and yield	24
GW6a	6	26591905-26593464	0.8676	0.1324	grain weight and yield	25
PROG1	7	2839476-2839979	1	0	erect growth	26
CPL1	7	5805388-5810516	1	0	seed shattering	27
Rc	7	6062889-6069317	1	0	white pericarp; seed dormancy	28, 29
GHD7	7	9155977-9156288	0.6471	0.3529	heading date, plant height, yield	30
OsSPL13	7	19100479-19103106	0.3529	0.6471	grain size	31
GS7	7	24677608-24679267	1	0	grain shape	32
HD5	8	4331943-4336180	0.3913	0.6087	heading date	33
PAY1	8	19463947-19469090	0.7059	0.2941	plant architecture and yield	34
BADH2	8	20379823-20385975	0.9412	0.0588	aroma	35, 36
RAE2	8	23999136-23999834	1	0	awnlessness	37
TAC1	9	20731539-20734846	0.9118	0.0882	tiller angle (plant architecture)	38
PCR1	10	824835-826309	0	1	grain weight and Zn accumulation	39
Ehd1	10	17075653-17083193	0.4706	0.5294	photoperiod pathway	7
OsSWEET14	11	18171707-18174478	0.8824	0.1176	resistance to bacterial blight	40
1Konishi, S., et al. An SNP caused loss of seed shattering during rice domestication. Science 312, 1392-1396 (2006).
2Ye, H., et al. Map-based cloning of seed dormancy1-2 identified a gibberellin synthesis gene regulating the development of endosperm-imposed dormancy in rice. Plant Physiol. 169, 2152-2165 (2015).
3Hashida, Y., et al. A near isogenic line of rice carrying chromosome segments containing OsSPS1 of Kasalath in the genetic background of Koshihikari produces an increased spikelet number per panicle. Field Crops Res. 169, 56-62 (2013).
4Song, X. J., Huang, W., Shi, M., Zhu, M. Z., Lin, H. X. A QTL for rice grain width and weight encodes a previously unknown RING-type E3 ubiquitin ligase. Nat. Genet. 39, 623–630 (2007).
5Lu, G., et al. Rice LTG1 is involved in adaptive growth and fitness under low ambient temperature. Plant J. 78, 468-480 (2014).
6Sun, P., et al. OsGRF4 controls grain shape, panicle length and seed shattering in rice. J. Integr. Plant Biol. 58, 836-847 (2016).
7Huang, C.-L., et al. Footprints of natural and artificial selection for photoperiod pathway genes in Oryza. Plant J. 70, 769-782 (2012).
8Takano-Kai, N., et al. Evolutionary history of GS3, a gene conferring grain length in rice. Genetics 182, 1323-1334 (2009).
9Zhu, B.-F., et al. Genetic control of a transition from black to straw-white seed hull in rice domestication. Plant Physiol. 155, 1301-1311 (2011).
10Hua, L., et al. LABA1, a domestication gene associated with long, barbed awns in wild rice. Plant Cell 27, 1875–1888 (2015).
11Oikawa, T., et al. The birth of a black rice gene and its local spread by introgression. Plant Cell 27, 2401-2414 (2015).
12Zhou, Y., et al. Genetic control of seed shattering in rice by the APETALA2 transcription factor shattering abortion1. Plant Cell 24, 1034-1048 (2012).
13Ishii, T., et al. OsLG1 regulates a closed panicle trait in domesticated rice. Nat. Genet. 45, 462-465 (2013).
14Li, C., Zhou, A., Sang, T. Rice domestication by reducing shattering. Science 311, 1936–1939 (2006).
15Li, S., et al. Natural variation in PTB1 regulates rice seed setting rate by controlling pollen tube growth. Nat. Commun. 4, 2793 (2013).
16Li, Y., et al. Natural variation in GS5 plays an important role in regulating grain size and yield in rice. Nat. Genet. 43, 1266-1269 (2011).
17Weng, J., et al. Isolation and initial characterization of GW5, a major QTL associated with rice grain width and weight. Cell Res. 18, 1199-1209 (2008).
18Shomura, A., et al. Deletion in a gene associated with grain size increased yields during rice domestication. Nat. Genet. 40, 1023-1028 (2008).
19Sun, L., et al. GS6, a member of the GRAS gene family, negatively regulates grain size in rice. J. Integr. Plant Biol. 55, 938-949 (2013).
20Olsen, K. M., et al. Selection under domestication: evidence for a sweep in the rice Waxy genomic region. Genetics 173, 975-983 (2006).
21Saitoh, K., Onishi, K., Mikami, I., Thidar, K., Sano, Y. Allelic diversification at the C (OsC1) locus of wild and cultivated rice. Genetics 168, 997-1007 (2004).
22Chen, J., et al. A triallelic system of S5 is a major regulator of the reproductive barrier and compatibility of indica-japonica hybrids in rice. Proc. Natl. Acad. Sci. U. S. A. 105, 11436-11441 (2008).
23Gao, Z., et al. ALK, the key gene for gelatinization temperature, is a modifier gene for gel consistency in rice. J. Integr. Plant Biol. 53, 756-765 (2011).
24Ishimaru, K., et al. Loss of function of the IAA-glucose hydrolase gene TGW6 enhances rice grain weight and increases yield. Nat. Genet. 45, 707-711 (2013).
25Song, X. J., et al. Rare allele of a previously unidentified histone H4 acetyltransferase enhances grain weight, yield, and plant biomass in rice. Proc. Natl. Acad. Sci. U. S. A. 112, 76-81 (2015).
26Tan, L., et al. Control of a key transition from prostrate to erect growth in rice domestication. Nat. Genet. 40, 1360–1364 (2008).
27Ji, H., et al. Inactivation of the CTD phosphatase-like gene OsCPL1 enhances the development of the abscission layer and seed shattering in rice. Plant J. 61, 96-106 (2010).
28Sweeney, M. T., Thomson, M. J., Pfeil, B. E., McCouch, S. Caught red-handed: Rc encodes a basic helix-loop-helix protein conditioning red pericarp in rice. Plant Cell 18, 283–294 (2006).
29Gu, X.-Y., et al. Association between seed dormancy and pericarp color is controlled by a pleiotropic gene that regulates abscisic acid and flavonoid synthesis in weedy red rice. Genetics 189, 1515–1524 (2011).
30Xue, W., et al. Natural variation in Ghd7 is an important regulator of heading date and yield potential in rice. Nat. Genet. 40, 761-767 (2008).
31Si, L., et al. OsSPL13 controls grain size in cultivated rice. Nat. Genet. 48, 447-456 (2016).
32Shao, G., et al. Allelic variation for a candidate gene for GS7, responsible for grain shape in rice. Theor. Appl. Genet. 125, 1303-1312 (2012).
33Fujino, K., Yamanouchi, U., Yano, M. Roles of the Hd5 gene controlling heading date for adaptation to the northern limits of rice cultivation. Theor. Appl. Genet. 126, 611-618 (2013).
34Zhao, L., et al. PAY1 improves plant architecture and enhances grain yield in rice. Plant J. 83, 528-536 (2015).
35Chen, S., et al. Badh2, encoding betaine aldehyde dehydrogenase, inhibits the biosynthesis of 2-acetyl-1-pyrroline, a major component in rice fragrance. Plant Cell 20, 1850–1861 (2008).
36Bradbury, L., Gillies, S., Brushett, D., Waters, D., Henry, R. Inactivation of an aminoaldehyde dehydrogenase is responsible for fragrance in rice. Plant. Mol. Biol. 68, 439–449 (2008).
37Bessho-Uehara, K., et al. Loss of function at RAE2, a previously unidentified EPFL, is required for awnlessness in cultivated Asian rice. Proc. Natl. Acad. Sci. U. S. A. 113, 8969-8974 (2016).
38Jiang, J., et al. Molecular evolution of the TAC1 gene from rice (Oryza sativa L.). J. Genet. Genomics 39, 551-560 (2012).
39Song, W.-Y., et al. Rice PCR1 influences grain weight and Zn accumulation in grains. Plant Cell Environ. 38, 2327–2339 (2015).
40Hutin, M., Sabot, F., Ghesquiere, A., Koebnik, R., Szurek, B. A knowledge-based molecular screen uncovers a broad-spectrum OsSWEET14 resistance allele to bacterial blight from wild rice. Plant J. 84, 694-703 (2015).
